# Supplementary material for: 2-(2-Meth­oxy­phen­oxy)-3-nitro­pyridine
Source: Acta Crystallogr Sect E Struct Rep Online. 2011 Nov 5;67(Pt 12):o3174. doi: 10.1107/S1600536811045247 (PMC3238845; doi:10.1107/S1600536811045247)
Supplement: Supplementary file 2 [file e-67-o3174-Isup2.hkl]

#
# h,k,l, Fc-squared, Fo-squared, sigma(Fo-squared) and status flag
#
data_I
_shelx_title '  P21/n'
_shelx_refln_list_code          4
_shelx_F_calc_maximum      149.89
_exptl_crystal_F_000       512.00
_reflns_d_resolution_high  0.7697
 
loop_
 _symmetry_equiv_pos_as_xyz
 'x, y, z'
 '-x+1/2, y+1/2, -z+1/2'
 '-x, -y, -z'
 'x-1/2, -y-1/2, z-1/2'
 
_cell_length_a     7.5017
_cell_length_b     7.1542
_cell_length_c    20.6369
_cell_angle_alpha  90.000
_cell_angle_beta   91.878
_cell_angle_gamma  90.000
 
_shelx_F_squared_multiplier     1.000
 
loop_
 _refln_index_h
 _refln_index_k
 _refln_index_l
 _refln_F_squared_calc
 _refln_F_squared_meas
 _refln_F_squared_sigma
 _refln_observed_status
   2   0   0      925.16      851.30     13.39 o
   4   0   0      864.44      940.44     15.70 o
   6   0   0       21.28       16.39      3.04 o
   8   0   0       59.65       44.64      3.99 o
   1   1   0      164.46      160.84      2.35 o
   2   1   0      233.69      232.47      3.18 o
   3   1   0     1103.46     1135.36     12.76 o
   4   1   0     1737.39     1821.71     22.08 o
   5   1   0      192.37      195.03      3.73 o
   6   1   0      525.73      587.83      8.28 o
   7   1   0        4.00        0.59      1.55 o
   8   1   0      243.94      240.62      5.31 o
   9   1   0        1.31        1.76      2.24 o
   0   2   0      463.48      420.29      6.96 o
   1   2   0     2833.08     2621.65     29.97 o
   2   2   0       12.64       10.69      0.80 o
   3   2   0       17.60       16.67      1.09 o
   4   2   0       17.04       18.24      1.71 o
   5   2   0      250.09      268.31      4.62 o
   6   2   0       17.02       11.97      1.72 o
   7   2   0      587.24      586.70      8.74 o
   8   2   0        1.11       -0.98      1.76 o
   9   2   0       35.38       33.93      3.13 o
   1   3   0     2138.29     2207.19     26.17 o
   2   3   0      624.59      602.57     16.13 o
   3   3   0       80.29       83.16      2.14 o
   4   3   0      460.26      483.30      6.71 o
   5   3   0       13.74       16.90      1.56 o
   6   3   0       18.69       13.64      1.74 o
   7   3   0        4.42        7.57      1.93 o
   8   3   0       18.16       24.46      2.61 o
   9   3   0        0.60        2.91      2.59 o
   0   4   0     1279.03     1251.07     25.55 o
   1   4   0     3362.59     3570.52     46.60 o
   2   4   0      572.48      620.33      9.76 o
   3   4   0      285.71      300.10      5.00 o
   4   4   0       39.23       40.68      1.96 o
   5   4   0      162.45      172.10      3.84 o
   6   4   0       54.76       55.74      3.13 o
   7   4   0       24.39       25.85      4.23 o
   8   4   0       15.03       12.85      3.27 o
   1   5   0       50.80       52.73      2.14 o
   2   5   0      129.72      124.73      3.30 o
   3   5   0       56.03       60.71      2.76 o
   4   5   0     1016.09     1022.29     16.00 o
   5   5   0      473.88      496.63      8.60 o
   6   5   0       44.77       52.43      3.24 o
   7   5   0        4.32        1.80      2.36 o
   8   5   0       70.20       72.53      4.74 o
   0   6   0       15.21       10.92      2.79 o
   1   6   0       44.12       55.12      3.35 o
   2   6   0       73.43       74.25      3.90 o
   3   6   0       62.60       60.17      4.17 o
   4   6   0      696.02      705.85     12.79 o
   5   6   0       30.51       30.23      2.72 o
   6   6   0      196.96      200.58      6.23 o
   7   6   0        1.46       -0.23      2.56 o
   1   7   0        9.82       12.88      2.36 o
   2   7   0        7.99        6.65      2.94 o
   3   7   0       37.30       30.14      3.08 o
   4   7   0        0.28        1.79      2.16 o
   5   7   0        1.21        4.53      2.54 o
   6   7   0       14.54       20.83      3.83 o
   0   8   0       53.00       47.69      7.74 o
   1   8   0        9.09       11.64      2.65 o
   2   8   0        0.25        3.52      2.36 o
   3   8   0      137.35      139.02      5.62 o
   4   8   0       10.62        6.16      2.76 o
   1   9   0        1.49        6.23      3.33 o
   2   9   0       91.46      100.79      5.64 o
  -9   0   1       32.48       25.50      3.82 o
  -7   0   1       91.81       70.89      4.23 o
  -5   0   1        3.13        1.60      1.43 o
  -3   0   1      735.06      807.50     13.25 o
  -1   0   1     4027.05     3516.42    166.21 o
   1   0   1     1028.36      889.43     66.48 o
   3   0   1     2241.69     2113.88     32.14 o
   5   0   1      392.00      446.33      9.03 o
   7   0   1      442.96      417.78     11.05 o
   9   0   1      185.58      167.62      8.41 o
  -9   1   1        4.83        3.11      2.03 o
  -8   1   1       28.18       25.57      2.39 o
  -7   1   1        6.61        1.20      1.56 o
  -6   1   1       32.51       33.60      2.03 o
  -5   1   1      469.81      484.51      6.82 o
  -4   1   1      362.09      424.70      6.36 o
  -3   1   1     1965.73     1963.24     21.23 o
  -2   1   1      421.26      396.41      4.86 o
  -1   1   1     5497.74     5310.55     60.02 o
   0   1   1     2504.24     2429.33     27.58 o
   1   1   1      410.55      409.75      5.12 o
   2   1   1      705.26      704.23      8.02 o
   3   1   1     1500.53     1510.35     16.61 o
   4   1   1      603.98      638.25      8.03 o
   5   1   1       32.19       31.74      1.74 o
   6   1   1      160.59      180.05      3.92 o
   7   1   1        8.22        9.78      2.14 o
   8   1   1       24.29       16.61      2.23 o
   9   1   1        7.66       10.39      2.57 o
  -9   2   1        4.89        2.70      2.44 o
  -8   2   1       62.59       53.61      3.03 o
  -7   2   1      274.29      287.05      5.53 o
  -6   2   1       14.84       12.92      1.78 o
  -5   2   1      190.53      208.76      3.98 o
  -4   2   1        7.31        5.97      0.99 o
  -3   2   1      415.36      460.11      5.99 o
  -2   2   1      196.42      183.72      3.08 o
  -1   2   1      340.40      348.92      4.65 o
   0   2   1    16389.07    16111.98    182.07 o
   1   2   1     5923.73     5664.56     64.32 o
   2   2   1      123.10      105.46      3.74 o
   3   2   1      266.22      276.45      4.08 o
   4   2   1      198.75      215.21      3.72 o
   5   2   1     1421.01     1503.11     17.39 o
   6   2   1       26.51       23.57      2.31 o
   7   2   1        9.19        9.03      1.91 o
   8   2   1        4.74        4.86      2.07 o
   9   2   1       17.39       19.43      2.72 o
  -9   3   1       26.40       22.58      3.19 o
  -8   3   1       29.42       26.40      3.03 o
  -7   3   1      187.79      187.76      4.93 o
  -6   3   1       25.62       23.42      1.97 o
  -5   3   1        0.01        0.56      1.14 o
  -4   3   1      142.60      147.49      3.11 o
  -3   3   1       24.45       35.56      1.69 o
  -2   3   1      616.94      643.09      7.78 o
  -1   3   1      533.83      570.18      8.51 o
   0   3   1      965.61     1065.86     14.60 o
   1   3   1      396.91      411.48      5.20 o
   2   3   1      207.63      210.62      3.86 o
   3   3   1      384.09      413.29      5.67 o
   4   3   1      309.65      326.42      5.06 o
   5   3   1       24.69       29.54      1.86 o
   6   3   1        0.04       -0.70      1.37 o
   7   3   1        0.10        0.40      1.79 o
   8   3   1       77.51       77.36      3.87 o
   9   3   1       76.01       82.09      4.28 o
  -8   4   1       11.78        8.65      2.92 o
  -7   4   1        6.03        0.60      2.14 o
  -6   4   1      258.20      254.91      5.75 o
  -5   4   1        2.55        2.80      1.34 o
  -4   4   1       39.41       35.80      1.87 o
  -3   4   1        3.18        4.92      0.95 o
  -2   4   1       18.01       35.20      1.87 o
  -1   4   1       30.41       37.55      1.95 o
   0   4   1       28.82       39.01      2.84 o
   1   4   1     2029.55     2138.58     25.82 o
   2   4   1       33.83       32.97      1.35 o
   3   4   1        0.15       -0.02      0.78 o
   4   4   1       58.98       63.73      2.29 o
   5   4   1       66.61       71.67      2.71 o
   6   4   1        0.03       -2.36      1.79 o
   7   4   1        8.20        4.88      3.31 o
   8   4   1        4.59        9.08      3.10 o
  -8   5   1       21.36       24.76      4.64 o
  -7   5   1        0.66       -0.46      2.28 o
  -6   5   1       21.82       20.01      2.51 o
  -5   5   1       76.83       88.94      4.44 o
  -4   5   1      131.11      126.32      3.84 o
  -3   5   1      139.99      131.49      3.66 o
  -2   5   1      408.72      420.67      7.57 o
  -1   5   1        5.89        6.63      1.24 o
   0   5   1       84.76       79.53      3.67 o
   1   5   1      368.22      363.90      5.96 o
   2   5   1      357.50      347.10      6.01 o
   3   5   1       46.10       54.78      5.67 o
   4   5   1      844.19      834.71     12.19 o
   5   5   1       99.84       96.72      3.65 o
   6   5   1      355.87      375.15      7.46 o
   7   5   1        0.44        1.18      2.49 o
   8   5   1        2.12        3.48      2.91 o
  -7   6   1        0.51        0.64      2.53 o
  -6   6   1        5.18        6.76      2.30 o
  -5   6   1        7.54        6.86      2.24 o
  -4   6   1       57.82       60.48      3.26 o
  -3   6   1       28.24       26.87      3.12 o
  -2   6   1      136.34      131.50      4.49 o
  -1   6   1       16.33       19.73      2.63 o
   0   6   1       74.45       74.27      3.68 o
   1   6   1      129.13      115.89      4.23 o
   2   6   1        3.74        3.44      1.83 o
   3   6   1      191.88      183.80      5.83 o
   4   6   1       18.67       17.04      4.37 o
   5   6   1       10.61        7.29      2.12 o
   6   6   1       99.57      108.26      4.84 o
   7   6   1       32.06       37.66      3.65 o
  -6   7   1        4.93        3.45      4.41 o
  -5   7   1        9.13       12.70      2.91 o
  -4   7   1       15.11       16.77      2.83 o
  -3   7   1      117.29      121.27      5.59 o
  -2   7   1        9.22        8.05      2.31 o
  -1   7   1       29.49       30.46      3.01 o
   0   7   1       23.00       22.20      3.03 o
   1   7   1      223.20      196.17      5.90 o
   2   7   1       34.36       40.12      3.45 o
   3   7   1       20.20       28.77      3.06 o
   4   7   1       32.18       35.72      4.67 o
   5   7   1       28.45       26.00      7.59 o
   6   7   1       13.70       18.08      3.76 o
  -4   8   1       22.67       26.36      3.46 o
  -3   8   1      142.25      134.36      5.60 o
  -2   8   1        0.75       -0.08      2.27 o
  -1   8   1        8.23        9.37      2.62 o
   0   8   1       12.35       12.79      3.22 o
   1   8   1       20.30       17.76      2.91 o
   2   8   1        1.08        4.97      2.47 o
   3   8   1      135.21      127.72      5.45 o
   4   8   1       10.73       11.01      2.87 o
  -2   9   1       50.39       61.82      4.60 o
  -1   9   1       52.42       57.94      5.32 o
   0   9   1       19.37       25.62      3.53 o
   1   9   1        9.78        6.31      4.39 o
   2   9   1        4.39       13.76      3.11 o
  -8   0   2      233.66      212.97      7.07 o
  -6   0   2      448.81      442.04      9.47 o
  -4   0   2      630.03      673.92     11.84 o
  -2   0   2    22467.36    21191.94    311.60 o
   0   0   2      803.14      747.84     13.74 o
   2   0   2     1120.12     1041.43     28.91 o
   4   0   2     1323.23     1465.40     23.36 o
   6   0   2      253.30      269.39      6.90 o
   8   0   2       23.49       30.83      3.57 o
  -9   1   2        7.92        8.74      2.26 o
  -8   1   2       17.27       16.03      2.13 o
  -7   1   2      113.77      117.23      3.53 o
  -6   1   2      213.73      211.37      4.26 o
  -5   1   2        0.01        0.93      1.29 o
  -4   1   2       33.07       45.97      1.90 o
  -3   1   2      868.59      952.17     10.90 o
  -2   1   2     9048.50     8715.48     98.68 o
  -1   1   2       94.65       86.73      1.60 o
   0   1   2     1756.29     1693.14     23.08 o
   1   1   2     6515.28     6176.41     69.58 o
   2   1   2      410.53      384.49      5.16 o
   3   1   2      406.47      446.79      5.71 o
   4   1   2      729.10      674.79      8.40 o
   5   1   2      474.75      482.61      7.46 o
   6   1   2      162.72      159.47      3.69 o
   7   1   2       21.35       19.41      2.04 o
   8   1   2       11.32        5.72      2.13 o
   9   1   2        4.66        3.28      2.62 o
  -9   2   2       18.59       17.12      3.00 o
  -8   2   2       32.96       33.72      2.61 o
  -7   2   2        0.01        2.77      1.58 o
  -6   2   2       10.12       14.50      1.66 o
  -5   2   2      682.80      704.00      9.18 o
  -4   2   2        9.36        5.69      1.00 o
  -3   2   2      799.37      836.59     10.77 o
  -2   2   2      261.46      239.17      3.43 o
  -1   2   2       67.12       43.53      1.13 o
   0   2   2      801.87      758.03      8.45 o
   1   2   2       68.14       69.71      1.59 o
   2   2   2      198.19      166.97      3.89 o
   3   2   2     1410.42     1454.25     16.19 o
   4   2   2       45.92       51.84      2.26 o
   5   2   2     1149.28     1223.47     14.53 o
   6   2   2       53.48       46.10      2.57 o
   7   2   2        1.73       -1.40      1.50 o
   8   2   2        3.51        1.96      1.98 o
   9   2   2        0.03       -2.55      2.24 o
  -9   3   2       16.12       14.89      4.25 o
  -8   3   2       14.67       13.41      2.22 o
  -7   3   2      114.81      105.75      3.49 o
  -6   3   2       37.79       35.78      2.44 o
  -5   3   2       14.95       15.08      1.52 o
  -4   3   2        3.41        6.51      1.14 o
  -3   3   2      140.11      140.80      2.79 o
  -2   3   2       32.30       47.00      1.49 o
  -1   3   2      178.32      209.74      3.60 o
   0   3   2      112.72      120.43      2.03 o
   1   3   2      797.40      794.25     10.97 o
   2   3   2      454.63      488.44      6.23 o
   3   3   2      263.66      253.43      4.33 o
   4   3   2      178.40      169.87      3.36 o
   5   3   2        8.25        8.30      1.39 o
   6   3   2       37.33       35.86      2.41 o
   7   3   2        8.29        6.94      1.91 o
   8   3   2       37.01       36.87      2.98 o
   9   3   2       92.77      107.33      4.81 o
  -8   4   2        5.92        8.55      3.08 o
  -7   4   2       64.61       61.14      4.49 o
  -6   4   2      149.62      149.15      4.42 o
  -5   4   2       55.76       54.01      2.43 o
  -4   4   2        1.29        0.86      1.04 o
  -3   4   2      449.11      481.08      6.58 o
  -2   4   2       33.53       39.54      1.97 o
  -1   4   2      847.00      887.30     11.69 o
   0   4   2       42.69       42.72      2.29 o
   1   4   2     1232.34     1216.11     15.41 o
   2   4   2     1387.73     1395.22     17.19 o
   3   4   2       56.37       54.49      2.49 o
   4   4   2      125.95      135.43      3.14 o
   5   4   2       28.37       28.67      1.98 o
   6   4   2       23.82       25.38      2.10 o
   7   4   2        4.84        5.20      2.28 o
   8   4   2       13.92       14.28      3.28 o
  -8   5   2       64.02       61.01      6.02 o
  -7   5   2       27.80       32.76      4.64 o
  -6   5   2      336.36      335.65      7.01 o
  -5   5   2        8.04       11.70      2.25 o
  -4   5   2      744.84      755.77     11.31 o
  -3   5   2       59.77       60.45      2.81 o
  -2   5   2      366.90      369.15      6.33 o
  -1   5   2      426.68      438.66      6.88 o
   0   5   2      181.62      177.96      4.60 o
   1   5   2      421.31      415.65      6.60 o
   2   5   2      772.12      787.74     11.13 o
   3   5   2      321.65      310.02      6.46 o
   4   5   2      113.34      113.04      4.05 o
   5   5   2       83.67       84.27      3.65 o
   6   5   2      330.66      360.61      8.22 o
   7   5   2      165.47      179.60      5.95 o
   8   5   2       20.82       19.75      3.28 o
  -7   6   2       29.68       19.31      3.71 o
  -6   6   2      212.82      214.21      8.38 o
  -5   6   2        9.18       11.86      2.23 o
  -4   6   2      134.10      124.18      4.03 o
  -3   6   2      358.43      362.74      8.02 o
  -2   6   2        6.81        4.02      1.61 o
  -1   6   2      122.10      124.94      4.94 o
   0   6   2       71.60       72.21      4.25 o
   1   6   2      235.55      210.06      5.69 o
   2   6   2     1516.19     1488.48     22.51 o
   3   6   2      244.04      244.34      6.41 o
   4   6   2      228.85      234.46      9.54 o
   5   6   2       10.83       10.08      2.45 o
   6   6   2      369.53      366.95      8.62 o
   7   6   2      117.69      127.90      5.43 o
  -6   7   2       22.53       27.30      4.45 o
  -5   7   2        0.87        0.75      2.41 o
  -4   7   2      128.69      122.33      5.48 o
  -3   7   2       14.67       20.25      2.82 o
  -2   7   2       41.99       42.38      4.48 o
  -1   7   2      129.58      127.76      6.08 o
   0   7   2       93.02       88.56      5.24 o
   1   7   2      250.26      227.34      6.36 o
   2   7   2        3.94        1.19      2.21 o
   3   7   2        3.51        3.59      2.19 o
   4   7   2        6.98       10.91      4.86 o
   5   7   2       44.37       50.30      7.52 o
   6   7   2       37.25       27.42      4.55 o
  -4   8   2        0.55        2.93      2.64 o
  -3   8   2       36.16       28.61      3.58 o
  -2   8   2       63.99       65.08      4.33 o
  -1   8   2      147.89      141.57      6.37 o
   0   8   2       33.32       36.56      5.12 o
   1   8   2       39.42       25.54      4.63 o
   2   8   2       99.71       95.29      5.11 o
   3   8   2       15.10       21.52      3.20 o
   4   8   2       12.25       12.18      3.65 o
  -2   9   2       21.57       26.93      4.14 o
  -1   9   2       38.47       38.71      4.01 o
   0   9   2        0.41        0.95      2.68 o
   1   9   2       46.81       53.84      4.85 o
   2   9   2      111.15      119.12      5.80 o
  -9   0   3       29.20       27.02      4.98 o
  -7   0   3       69.31       68.74      4.16 o
  -5   0   3      319.56      293.19      6.70 o
  -3   0   3      284.19      278.80      5.66 o
  -1   0   3     8720.36     7688.57    250.53 o
   1   0   3      743.60      753.10     14.20 o
   3   0   3      287.60      237.14      7.75 o
   5   0   3     1014.05     1034.70     17.66 o
   7   0   3       61.57       55.84      4.36 o
   9   0   3       60.17       47.26      5.63 o
  -9   1   3        6.97        8.78      3.00 o
  -8   1   3       79.57       79.87      3.45 o
  -7   1   3       19.14       25.21      2.14 o
  -6   1   3       70.14       71.06      3.27 o
  -5   1   3       14.50       20.87      1.53 o
  -4   1   3       22.81       23.07      1.47 o
  -3   1   3     1886.17     1843.62     21.90 o
  -2   1   3     4667.17     4625.77     48.14 o
  -1   1   3       13.17       12.88      0.66 o
   0   1   3     1284.62     1182.38     12.59 o
   1   1   3     5511.56     5252.96     54.34 o
   2   1   3      403.97      387.95      5.21 o
   3   1   3       55.05       52.37      1.69 o
   4   1   3      319.30      318.65      4.73 o
   5   1   3       73.01       76.18      2.65 o
   6   1   3       39.96       42.23      2.26 o
   7   1   3        1.08        2.06      1.62 o
   8   1   3        0.16       -1.10      1.97 o
   9   1   3       69.17       88.28      4.89 o
  -9   2   3        2.62       -2.10      2.95 o
  -8   2   3       32.13       34.28      2.87 o
  -7   2   3       75.30       87.83      3.29 o
  -6   2   3       28.31       30.60      2.02 o
  -5   2   3        2.66        2.12      1.36 o
  -4   2   3       52.08       51.54      1.87 o
  -3   2   3       22.28       20.87      1.50 o
  -2   2   3      185.00      178.68      2.83 o
  -1   2   3      267.19      234.01      3.20 o
   0   2   3       17.83       17.75      0.86 o
   1   2   3     1340.65     1267.55     13.81 o
   2   2   3      584.70      559.69      6.76 o
   3   2   3     2457.94     2491.18     29.19 o
   4   2   3      798.49      900.55     10.86 o
   5   2   3      125.39      126.22      3.05 o
   6   2   3        7.99        8.55      1.55 o
   7   2   3        9.48       10.62      2.41 o
   8   2   3       19.23       14.00      2.36 o
   9   2   3        3.64        5.03      2.71 o
  -9   3   3       22.44       18.49      3.09 o
  -8   3   3        2.41        2.18      2.13 o
  -7   3   3        0.09        1.82      1.59 o
  -6   3   3        3.65        8.23      2.21 o
  -5   3   3        0.06        0.52      1.13 o
  -4   3   3       16.53       17.95      1.54 o
  -3   3   3      164.23      179.32      3.22 o
  -2   3   3      232.67      224.27      3.47 o
  -1   3   3     1514.88     1587.16     19.27 o
   0   3   3     2174.36     2196.77     25.57 o
   1   3   3     1216.49     1150.12     26.26 o
   2   3   3      296.29      317.28      4.47 o
   3   3   3      268.10      267.31      4.15 o
   4   3   3      104.08       86.36      2.48 o
   5   3   3        1.78        1.56      1.23 o
   6   3   3       88.66       90.38      3.05 o
   7   3   3        8.54        7.84      1.99 o
   8   3   3        0.06        4.00      2.08 o
   9   3   3        0.21        6.09      2.47 o
  -8   4   3       55.26       47.26      4.21 o
  -7   4   3       29.37       23.78      2.90 o
  -6   4   3       20.95       27.68      2.49 o
  -5   4   3        4.35        3.29      1.24 o
  -4   4   3        3.44        3.37      1.17 o
  -3   4   3     1343.44     1420.69     16.31 o
  -2   4   3      416.39      404.72      6.41 o
  -1   4   3      920.81     1006.64     13.09 o
   0   4   3      281.76      337.42      7.29 o
   1   4   3      398.92      372.93      5.44 o
   2   4   3      100.01       97.08      2.25 o
   3   4   3      131.04      127.14      2.80 o
   4   4   3      407.68      429.08      6.84 o
   5   4   3       41.91       43.16      2.28 o
   6   4   3        3.87        3.07      1.67 o
   7   4   3       20.35       16.20      2.68 o
   8   4   3       31.52       28.35      5.27 o
  -8   5   3      114.32      122.30      8.89 o
  -7   5   3      230.76      228.66      6.74 o
  -6   5   3      175.35      177.72      5.03 o
  -5   5   3       29.17       28.83      2.91 o
  -4   5   3        1.46        0.43      1.76 o
  -3   5   3       47.04       52.35      2.65 o
  -2   5   3       58.48       64.04      3.48 o
  -1   5   3      396.34      399.04      6.46 o
   0   5   3       54.56       62.34      3.59 o
   1   5   3      431.38      443.35      7.60 o
   2   5   3       43.84       34.10      2.00 o
   3   5   3       43.55       36.68      2.30 o
   4   5   3       56.88       63.43      3.16 o
   5   5   3       49.83       51.90      3.63 o
   6   5   3       21.20       24.33      3.05 o
   7   5   3        1.48        0.31      2.33 o
   8   5   3        1.88        1.52      3.68 o
  -7   6   3        0.36       -1.05      2.62 o
  -6   6   3        2.20        1.82      2.11 o
  -5   6   3      133.99      142.69      4.55 o
  -4   6   3        0.08        0.19      1.67 o
  -3   6   3        0.40       -0.89      2.48 o
  -2   6   3      146.39      141.99      4.74 o
  -1   6   3        6.79        4.72      1.68 o
   0   6   3       59.11       59.55      3.96 o
   1   6   3      599.86      580.73     12.24 o
   2   6   3     2423.82     2329.98     33.23 o
   3   6   3       60.87       60.04      4.19 o
   4   6   3        1.79        2.80      2.04 o
   5   6   3        4.82        3.49      2.41 o
   6   6   3       91.93       99.56      5.75 o
   7   6   3      157.93      169.14      7.25 o
  -6   7   3        0.65        3.14      3.85 o
  -5   7   3        0.03        2.22      2.41 o
  -4   7   3       10.02       11.57      2.59 o
  -3   7   3       33.36       36.16      3.31 o
  -2   7   3      399.66      400.64     11.04 o
  -1   7   3       45.49       47.03      3.94 o
   0   7   3       41.35       37.08      3.18 o
   1   7   3      217.41      181.99      9.12 o
   2   7   3       65.67       52.31      5.06 o
   3   7   3      315.83      324.14      7.98 o
   4   7   3       15.12       16.18      3.95 o
   5   7   3        0.60       -0.56      2.83 o
   6   7   3       48.97       49.01      4.96 o
  -4   8   3        0.75       -0.73      2.42 o
  -3   8   3        0.01        3.61      2.42 o
  -2   8   3        8.76       10.63      2.53 o
  -1   8   3       23.18       29.29      3.89 o
   0   8   3        0.05       -0.03      2.22 o
   1   8   3        2.59        3.08      2.37 o
   2   8   3        2.11        5.30      3.29 o
   3   8   3      240.65      255.07      7.43 o
   4   8   3       48.54       58.90      5.30 o
  -2   9   3        3.13        9.80      4.34 o
  -1   9   3       44.58       49.47      4.40 o
   0   9   3        9.35       11.59      3.55 o
   1   9   3        9.56        8.27      2.90 o
   2   9   3       54.47       59.63      4.61 o
  -8   0   4       91.79       86.05      6.28 o
  -6   0   4       91.03       93.13      5.32 o
  -4   0   4       95.43       83.54      4.24 o
  -2   0   4    21475.79    20071.97    516.68 o
   0   0   4       12.90       10.89      1.32 o
   2   0   4      769.55      641.19     12.76 o
   4   0   4        7.04        1.92      1.15 o
   6   0   4       55.02       51.69      3.41 o
   8   0   4      910.89      968.75     31.49 o
  -9   1   4        5.18        0.03      1.87 o
  -8   1   4       30.27       32.18      3.22 o
  -7   1   4       99.66       99.19      3.33 o
  -6   1   4        8.43        8.02      1.48 o
  -5   1   4      282.62      298.30      5.21 o
  -4   1   4      852.22      854.75     10.30 o
  -3   1   4        0.00        0.92      1.24 o
  -2   1   4     3039.05     2885.43     33.23 o
  -1   1   4     3727.52     3647.70     41.50 o
   0   1   4     1676.81     1642.68     19.15 o
   1   1   4     2939.23     2795.29     31.31 o
   2   1   4     1359.94     1254.56     13.72 o
   3   1   4      887.39      860.95     31.48 o
   4   1   4       39.51       51.09      1.81 o
   5   1   4      181.88      193.71      4.13 o
   6   1   4       16.58       16.66      1.74 o
   7   1   4       44.98       44.18      2.85 o
   8   1   4       94.79       95.68      4.59 o
   9   1   4      141.65      149.78      5.78 o
  -9   2   4       52.89       56.32      4.16 o
  -8   2   4        6.79        3.74      2.37 o
  -7   2   4      125.52      127.24      3.64 o
  -6   2   4       78.23       75.71      3.13 o
  -5   2   4       37.05       40.76      2.79 o
  -4   2   4       12.78       18.14      1.56 o
  -3   2   4      241.41      264.64      3.99 o
  -2   2   4        0.35       -0.14      0.57 o
  -1   2   4       34.53       37.79      1.18 o
   0   2   4        0.15        2.00      0.53 o
   1   2   4     3996.20     3986.45     41.68 o
   2   2   4        1.14        0.60      0.61 o
   3   2   4      435.39      433.52      5.75 o
   4   2   4      223.50      246.42      4.39 o
   5   2   4      103.60      115.50      3.95 o
   6   2   4       69.54       73.82      2.79 o
   7   2   4        1.34        3.20      1.75 o
   8   2   4       25.17       28.49      2.76 o
   9   2   4       14.11       10.15      2.92 o
  -9   3   4        0.96       -5.72      4.79 o
  -8   3   4       18.84       20.06      4.05 o
  -7   3   4      215.36      213.07      4.77 o
  -6   3   4        0.17        2.87      1.54 o
  -5   3   4       12.46       11.20      1.44 o
  -4   3   4        6.53        6.63      1.13 o
  -3   3   4       16.45       18.68      1.26 o
  -2   3   4       30.32       30.74      1.34 o
  -1   3   4      536.07      581.39      7.05 o
   0   3   4      440.25      453.68      7.02 o
   1   3   4       40.09       40.88      1.45 o
   2   3   4      444.04      426.10      6.07 o
   3   3   4      188.41      172.60      3.18 o
   4   3   4       55.98       40.37      2.05 o
   5   3   4      276.02      277.51      5.40 o
   6   3   4      190.85      202.67      4.80 o
   7   3   4        1.20       -0.59      1.71 o
   8   3   4      142.59      155.89      5.44 o
   9   3   4       43.35       45.15      4.01 o
  -8   4   4       25.18       26.90      3.38 o
  -7   4   4       21.61       20.24      3.37 o
  -6   4   4      225.02      233.57      5.49 o
  -5   4   4       76.30       80.63      3.21 o
  -4   4   4        8.14        6.69      1.24 o
  -3   4   4      691.59      709.99      9.02 o
  -2   4   4       43.70       49.09      2.21 o
  -1   4   4      272.69      295.93      6.39 o
   0   4   4      550.11      613.16      8.47 o
   1   4   4      704.19      699.37      9.27 o
   2   4   4      822.78      825.12     10.80 o
   3   4   4      115.48      104.56      2.60 o
   4   4   4       30.17       30.18      1.80 o
   5   4   4       39.89       41.38      2.41 o
   6   4   4        8.78        6.59      1.78 o
   7   4   4       28.23       30.23      3.07 o
   8   4   4       18.85       16.28      3.06 o
  -8   5   4       21.98       27.02      4.19 o
  -7   5   4      129.40      136.44      5.40 o
  -6   5   4      491.28      522.71     10.29 o
  -5   5   4      324.38      344.72      6.86 o
  -4   5   4       57.34       64.01      3.12 o
  -3   5   4      531.01      560.68      8.84 o
  -2   5   4      177.78      191.12      4.21 o
  -1   5   4       13.96       13.13      1.40 o
   0   5   4      252.64      254.96      4.74 o
   1   5   4      182.31      176.08      3.78 o
   2   5   4      120.48      120.17     10.09 o
   3   5   4      167.68      168.09      4.10 o
   4   5   4        0.54        0.00      1.50 o
   5   5   4      226.67      214.09     15.06 o
   6   5   4       96.00       93.75      4.63 o
   7   5   4        0.61        0.79      2.33 o
   8   5   4        0.14        2.02      2.76 o
  -7   6   4       81.49       86.84      5.84 o
  -6   6   4        3.87        2.66      2.43 o
  -5   6   4      213.71      207.02      5.42 o
  -4   6   4       86.77       86.05      3.63 o
  -3   6   4       48.04       50.60      3.45 o
  -2   6   4        0.13       -0.67      1.65 o
  -1   6   4      669.58      624.58     11.16 o
   0   6   4      348.54      356.58      7.67 o
   1   6   4      269.17      260.20      6.46 o
   2   6   4      693.37      652.89     14.07 o
   3   6   4       21.47       22.60      2.69 o
   4   6   4      645.70      630.26     13.97 o
   5   6   4       20.53       23.65      3.05 o
   6   6   4        3.25        4.71      2.26 o
   7   6   4      240.85      252.33      7.46 o
  -6   7   4       95.74       87.79      6.12 o
  -5   7   4       26.03       31.88      3.69 o
  -4   7   4        5.02        8.53      2.87 o
  -3   7   4        1.02        1.56      2.06 o
  -2   7   4        0.67        1.17      2.01 o
  -1   7   4       38.08       49.00      5.03 o
   0   7   4       11.14       15.01      2.48 o
   1   7   4       30.81       22.87      2.84 o
   2   7   4      230.04      217.42      6.30 o
   3   7   4      165.75      139.93     10.39 o
   4   7   4      161.81      158.77      6.90 o
   5   7   4       54.14       56.69      5.75 o
   6   7   4      156.41      160.06     15.33 o
  -4   8   4       20.65       27.51      3.45 o
  -3   8   4       95.57      113.42      6.37 o
  -2   8   4        0.55        1.03      2.30 o
  -1   8   4       36.02       45.23      3.91 o
   0   8   4      209.91      203.63      6.48 o
   1   8   4        5.60        1.12      2.10 o
   2   8   4      824.21      743.30     14.12 o
   3   8   4        0.26        1.13      4.20 o
   4   8   4       94.80       87.12     15.16 o
  -2   9   4       73.88       75.91      7.16 o
  -1   9   4       98.17       83.81      5.22 o
   0   9   4        7.07        8.12      3.43 o
   1   9   4       59.37       65.40      8.70 o
  -9   0   5        8.71        0.32      3.81 o
  -7   0   5       31.74       26.06      3.02 o
  -5   0   5       46.15       50.17      2.90 o
  -3   0   5     1867.12     1792.91     27.61 o
  -1   0   5     8846.71     7409.96    598.94 o
   1   0   5      425.11      369.78     26.60 o
   3   0   5       13.82        6.72      3.54 o
   5   0   5      272.97      257.55      6.20 o
   7   0   5        3.92        0.13      4.55 o
   9   0   5      591.27      626.71     17.97 o
  -9   1   5       17.45        9.32      3.21 o
  -8   1   5       14.59       13.39      2.51 o
  -7   1   5      199.68      210.65      4.61 o
  -6   1   5       44.51       49.85      2.36 o
  -5   1   5      224.18      241.47      4.25 o
  -4   1   5       83.49       94.44      3.40 o
  -3   1   5        5.64        9.62      2.09 o
  -2   1   5     1268.01     1225.65     13.48 o
  -1   1   5      598.64      584.42      7.32 o
   0   1   5      567.42      531.25      6.74 o
   1   1   5     1047.16     1012.70     12.30 o
   2   1   5      118.48      120.25      2.45 o
   3   1   5     1426.88     1386.93     16.75 o
   4   1   5      356.02      375.47      5.75 o
   5   1   5      302.83      323.87      5.71 o
   6   1   5       58.46       57.99      2.56 o
   7   1   5        0.22        0.93      1.68 o
   8   1   5      379.29      401.55      9.05 o
   9   1   5       64.98       77.50      5.28 o
  -9   2   5       45.67       37.49      3.75 o
  -8   2   5       31.77       25.30      3.00 o
  -7   2   5       25.89       27.16      2.45 o
  -6   2   5       18.91       18.69      1.77 o
  -5   2   5      145.18      138.08      3.22 o
  -4   2   5      720.37      751.02     10.19 o
  -3   2   5      119.79      114.12      2.40 o
  -2   2   5       56.39       60.36      2.30 o
  -1   2   5      472.75      450.06      5.99 o
   0   2   5        1.36        0.35      0.62 o
   1   2   5       40.09       42.79      1.32 o
   2   2   5      568.94      578.83      7.03 o
   3   2   5      441.26      474.88      6.68 o
   4   2   5        1.70        0.63      0.88 o
   5   2   5       34.50       32.09      2.00 o
   6   2   5        1.60        1.56      1.54 o
   7   2   5        5.99        2.37      2.00 o
   8   2   5       20.65       18.68      2.88 o
   9   2   5        7.05        7.84      2.93 o
  -9   3   5       25.49       28.03      4.26 o
  -8   3   5      243.90      242.06      6.40 o
  -7   3   5       67.60       71.99      3.52 o
  -6   3   5       61.31       65.59      3.00 o
  -5   3   5      235.68      241.79      7.12 o
  -4   3   5        8.69        5.92      1.17 o
  -3   3   5      403.92      418.79      5.82 o
  -2   3   5       87.23       85.38      2.85 o
  -1   3   5     1162.82     1165.70     13.13 o
   0   3   5        2.62        1.34      0.73 o
   1   3   5      535.44      570.24      7.05 o
   2   3   5      420.55      449.62      5.94 o
   3   3   5      127.36      140.25      3.03 o
   4   3   5      288.26      291.13      4.73 o
   5   3   5        5.83        4.56      1.35 o
   6   3   5        2.78        1.27      1.53 o
   7   3   5        6.31        6.73      1.99 o
   8   3   5        4.99        7.20      2.53 o
  -8   4   5       19.34       29.02      3.46 o
  -7   4   5       80.69       80.67      5.07 o
  -6   4   5      442.90      461.17     13.79 o
  -5   4   5       62.06       61.99      3.89 o
  -4   4   5        0.08       -0.94      1.09 o
  -3   4   5       15.33       13.32      1.30 o
  -2   4   5       82.00       91.53      2.73 o
  -1   4   5       26.72       23.09      1.16 o
   0   4   5       73.01       63.10      1.78 o
   1   4   5      365.98      373.62      5.24 o
   2   4   5       21.06       19.84      1.46 o
   3   4   5        3.82        5.57      1.11 o
   4   4   5        0.49        0.33      1.10 o
   5   4   5       91.05       93.41      3.34 o
   6   4   5       91.86       82.77      3.62 o
   7   4   5      425.44      442.81     11.08 o
   8   4   5       11.66        7.95      2.82 o
  -8   5   5       35.29       40.67      4.05 o
  -7   5   5      184.89      220.45      7.71 o
  -6   5   5       36.07       35.02      3.32 o
  -5   5   5      276.93      279.77      6.11 o
  -4   5   5       76.47       78.97      3.27 o
  -3   5   5      126.48      132.93      3.75 o
  -2   5   5       20.55       20.57      1.80 o
  -1   5   5       18.67       20.09      2.40 o
   0   5   5      164.25      180.28      3.90 o
   1   5   5      448.65      445.05      7.73 o
   2   5   5      457.68      445.74      7.26 o
   3   5   5      636.04      614.30      9.39 o
   4   5   5      530.32      529.19      9.92 o
   5   5   5      564.77      598.28     11.17 o
   6   5   5       18.01       15.90      2.80 o
   7   5   5       27.23       31.75      3.92 o
  -7   6   5       91.85       88.80      5.12 o
  -6   6   5       61.77       56.30      4.05 o
  -5   6   5       16.50       17.26      2.44 o
  -4   6   5      101.23      111.80      3.91 o
  -3   6   5       75.44       71.52      3.92 o
  -2   6   5      129.71      120.45      4.41 o
  -1   6   5       75.28       59.91      6.51 o
   0   6   5      140.34      122.33      4.47 o
   1   6   5      696.77      670.82     11.90 o
   2   6   5      228.70      232.27      8.35 o
   3   6   5       69.89       72.94      3.91 o
   4   6   5      257.62      274.93      8.34 o
   5   6   5      735.11      723.59     15.77 o
   6   6   5       24.16       22.05      3.04 o
   7   6   5       56.33       51.69      4.20 o
  -6   7   5        3.19        2.44      3.37 o
  -5   7   5       14.37       14.57      3.61 o
  -4   7   5      125.22      132.30      5.22 o
  -3   7   5       22.00       18.76      2.79 o
  -2   7   5       19.85       28.14      3.01 o
  -1   7   5      677.61      582.87     13.02 o
   0   7   5        0.00        3.71      2.09 o
   1   7   5       84.32       75.28      4.23 o
   2   7   5      203.12      197.92      6.91 o
   3   7   5      238.64      219.62     17.65 o
   4   7   5      374.87      377.73     10.63 o
   5   7   5       33.54       40.27      4.45 o
   6   7   5       18.09       13.55      3.86 o
  -4   8   5      146.06      147.05      5.82 o
  -3   8   5        2.97        1.94      2.42 o
  -2   8   5       13.12       14.04      5.24 o
  -1   8   5       58.64       49.04      4.51 o
   0   8   5        1.10        3.36      2.30 o
   1   8   5        7.64        3.43      3.97 o
   2   8   5       17.79       25.53      6.98 o
   3   8   5       41.82       44.07      4.65 o
   4   8   5       27.15       27.60      4.18 o
  -1   9   5       23.82       20.06      3.46 o
   0   9   5        5.48        4.61      3.32 o
   1   9   5        1.77        3.01      2.76 o
  -8   0   6        0.91        0.87      3.30 o
  -6   0   6       12.70       16.97      2.46 o
  -4   0   6     2676.40     2833.02     43.21 o
  -2   0   6      225.57      193.09      3.96 o
   0   0   6      814.92      728.36     11.60 o
   2   0   6        3.09        1.25      0.63 o
   4   0   6        6.56        4.97      1.27 o
   6   0   6      259.93      274.97      7.07 o
   8   0   6      593.96      623.19     17.16 o
  -9   1   6       77.19       76.17      7.42 o
  -8   1   6        0.73        4.02      2.13 o
  -7   1   6      266.44      258.52      9.34 o
  -6   1   6      221.14      220.39      4.41 o
  -5   1   6       95.23       99.59      2.68 o
  -4   1   6     4124.18     3999.50     42.54 o
  -3   1   6     1185.20     1179.74     14.52 o
  -2   1   6      133.98      121.91      2.26 o
  -1   1   6      486.17      476.03      5.66 o
   0   1   6     2636.46     2574.78     27.14 o
   1   1   6      924.42      818.72     10.24 o
   2   1   6     1693.10     1643.37     19.70 o
   3   1   6      934.01      984.59     11.33 o
   4   1   6        0.22        0.18      0.74 o
   5   1   6      252.50      244.89      4.63 o
   6   1   6       66.64       70.07      4.18 o
   7   1   6       66.77       68.20      3.88 o
   8   1   6        5.68        8.96      2.55 o
   9   1   6       52.08       42.66      3.94 o
  -9   2   6       42.55       48.95      4.24 o
  -8   2   6       43.19       41.35      4.60 o
  -7   2   6       43.54       42.02      2.82 o
  -6   2   6       78.28       82.64      3.58 o
  -5   2   6       18.04       15.64      1.60 o
  -4   2   6       62.09       67.34      2.28 o
  -3   2   6        8.51        4.12      0.87 o
  -2   2   6       94.10       91.75      2.01 o
  -1   2   6       54.06       52.00      3.30 o
   0   2   6      225.78      201.12      3.33 o
   1   2   6     2088.59     2169.72     23.25 o
   2   2   6     1199.06     1262.78     14.10 o
   3   2   6        4.58        1.73      0.79 o
   4   2   6      627.85      625.98      8.72 o
   5   2   6      480.08      474.87      8.46 o
   6   2   6       78.60       81.48      3.22 o
   7   2   6       20.48       21.63      2.65 o
   8   2   6       57.13       59.26      4.01 o
   9   2   6        0.02        3.14      4.66 o
  -9   3   6       24.47       23.80      9.42 o
  -8   3   6       12.47       15.27      2.82 o
  -7   3   6        1.46        1.05      1.90 o
  -6   3   6      194.36      199.06      4.83 o
  -5   3   6       13.51       12.06      1.65 o
  -4   3   6       11.38       12.95      1.31 o
  -3   3   6     1192.07     1264.56     14.58 o
  -2   3   6      633.93      716.42      9.49 o
  -1   3   6       70.74       64.96      1.95 o
   0   3   6      919.04      900.63     11.56 o
   1   3   6      718.52      778.96      9.26 o
   2   3   6        7.79       13.77      1.08 o
   3   3   6        2.24        2.05      1.04 o
   4   3   6      322.82      329.60      5.13 o
   5   3   6       83.90       83.41      3.09 o
   6   3   6        1.10       -0.56      1.42 o
   7   3   6        0.85       -1.12      1.78 o
   8   3   6        7.07        8.38      2.61 o
  -8   4   6       59.69       68.73      5.34 o
  -7   4   6       16.62       28.64      3.52 o
  -6   4   6        8.90       10.61      2.42 o
  -5   4   6       77.19       76.07      3.30 o
  -4   4   6       90.76       94.35      2.76 o
  -3   4   6        2.04        2.46      1.05 o
  -2   4   6      317.47      333.56      5.38 o
  -1   4   6       36.84       39.55      1.73 o
   0   4   6      291.84      291.50      4.70 o
   1   4   6      225.53      253.04      4.04 o
   2   4   6       27.81       26.16      1.47 o
   3   4   6        6.88        6.40      1.12 o
   4   4   6      140.28      125.44      3.45 o
   5   4   6       59.89       64.01      4.72 o
   6   4   6       10.15        8.20      2.18 o
   7   4   6       15.30       16.41      2.72 o
   8   4   6        0.01       -3.81      2.54 o
  -7   5   6      459.25      463.28     11.60 o
  -6   5   6       36.76       37.62      3.43 o
  -5   5   6       28.11       27.43      2.48 o
  -4   5   6      107.29      113.48      3.72 o
  -3   5   6      121.26      130.25      3.71 o
  -2   5   6       28.01       39.68      3.96 o
  -1   5   6        1.89        1.58      1.30 o
   0   5   6        0.71       -0.17      1.10 o
   1   5   6      461.69      429.87     15.55 o
   2   5   6      681.62      658.80      9.74 o
   3   5   6       66.43       67.30      3.12 o
   4   5   6     2228.30     2210.48     31.43 o
   5   5   6      617.37      653.30     16.43 o
   6   5   6        1.12       -0.53      2.08 o
   7   5   6       38.77       33.17      6.19 o
  -7   6   6       96.42       95.05      5.30 o
  -6   6   6        9.57        9.86      3.39 o
  -5   6   6        5.16        0.47      2.24 o
  -4   6   6      112.09      109.80      3.99 o
  -3   6   6       56.94       54.84      3.52 o
  -2   6   6      223.15      220.67      5.96 o
  -1   6   6       75.93       65.88      3.65 o
   0   6   6      885.36      870.99     14.50 o
   1   6   6      369.61      366.15      7.91 o
   2   6   6        5.02        5.05      1.99 o
   3   6   6        1.84       -0.20      1.66 o
   4   6   6        0.26        1.26      2.30 o
   5   6   6       16.29       14.66      3.21 o
   6   6   6        0.00       -0.12      2.37 o
   7   6   6      176.76      202.27      7.69 o
  -6   7   6        8.20       11.85      6.09 o
  -5   7   6       16.95       14.52      4.58 o
  -4   7   6       85.31       94.17      4.83 o
  -3   7   6       71.80       76.16      4.38 o
  -2   7   6        9.65       12.98      3.08 o
  -1   7   6       15.01        7.68      2.27 o
   0   7   6     1030.12      990.47     16.68 o
   1   7   6        0.44        0.71      1.92 o
   2   7   6       81.87       69.70      4.75 o
   3   7   6      448.24      415.69     38.61 o
   4   7   6       51.67       61.73      5.03 o
   5   7   6        4.63        4.63      3.14 o
  -4   8   6        7.90        2.97      3.32 o
  -3   8   6       39.38       46.72      3.95 o
  -2   8   6       11.15       14.51      3.01 o
  -1   8   6        0.04        2.17      2.71 o
   0   8   6       23.46       24.04      3.13 o
   1   8   6       45.54       49.35      3.90 o
   2   8   6      140.52      124.37      7.94 o
   3   8   6       26.37       20.38      6.13 o
   4   8   6       91.05       85.55      6.06 o
  -1   9   6        6.61        4.49      2.68 o
   0   9   6        0.56        2.81      3.40 o
   1   9   6        6.71        8.15      3.46 o
  -9   0   7      373.25      381.28     13.01 o
  -7   0   7       27.42       28.95      4.52 o
  -5   0   7     1411.64     1335.44     22.06 o
  -3   0   7     6067.30     6203.84    111.53 o
  -1   0   7       75.26       65.07      4.88 o
   1   0   7     1902.17     1924.72     29.06 o
   3   0   7      361.54      403.55      9.02 o
   5   0   7     1026.94     1015.17     27.32 o
   7   0   7     1105.88     1137.66     25.83 o
   9   0   7      598.36      653.44     19.58 o
  -9   1   7       84.09       83.27      5.75 o
  -8   1   7        2.80        1.59      1.97 o
  -7   1   7       24.65       24.27      2.75 o
  -6   1   7      618.44      629.38      9.73 o
  -5   1   7       18.97       24.03      1.72 o
  -4   1   7     1018.89      967.89     11.53 o
  -3   1   7     1638.42     1672.23     18.42 o
  -2   1   7      436.16      454.82      6.34 o
  -1   1   7      845.90      821.83      9.30 o
   0   1   7      280.17      263.43      3.59 o
   1   1   7       78.51       71.66      1.55 o
   2   1   7     1487.73     1510.31     18.31 o
   3   1   7     1457.24     1528.38     18.82 o
   4   1   7      106.98       94.12      2.51 o
   5   1   7       87.58       81.37      3.09 o
   6   1   7       14.30       14.09      2.25 o
   7   1   7        0.02        1.58      2.08 o
   8   1   7        4.53        5.18      2.45 o
   9   1   7        7.01        7.76      4.09 o
  -9   2   7        0.31       -1.85      4.62 o
  -8   2   7        0.90       -2.21      2.21 o
  -7   2   7        0.02        2.09      2.10 o
  -6   2   7       83.41       88.49      3.35 o
  -5   2   7       36.76       34.69      2.20 o
  -4   2   7      142.36      155.36      3.36 o
  -3   2   7       83.28       89.58      2.33 o
  -2   2   7      358.23      373.08      5.99 o
  -1   2   7       16.58       17.63      1.12 o
   0   2   7      282.97      288.26      4.02 o
   1   2   7     1234.99     1313.47     14.57 o
   2   2   7      155.92      167.37      2.79 o
   3   2   7       18.92       15.61      1.01 o
   4   2   7      999.60      990.75     11.85 o
   5   2   7       31.36       29.63      2.06 o
   6   2   7       88.21       94.43      4.49 o
   7   2   7        2.50        0.83      2.09 o
   8   2   7        0.79        4.10      2.44 o
   9   2   7        0.41       -0.47      2.69 o
  -8   3   7        6.56        5.92      2.58 o
  -7   3   7      339.23      345.74      7.03 o
  -6   3   7      276.35      268.46      5.72 o
  -5   3   7       46.85       50.42      2.50 o
  -4   3   7        0.75        0.09      1.03 o
  -3   3   7     1285.93     1317.52     15.17 o
  -2   3   7      221.16      231.28      4.07 o
  -1   3   7       18.55       23.62      1.39 o
   0   3   7       79.51       83.95      2.07 o
   1   3   7     2044.25     2102.39     22.90 o
   2   3   7       24.78       24.57      1.31 o
   3   3   7        0.75        2.15      0.88 o
   4   3   7      530.83      522.04      9.62 o
   5   3   7     1058.43     1070.25     14.72 o
   6   3   7      159.84      159.69      8.37 o
   7   3   7        0.35       -1.08      1.78 o
   8   3   7        5.88       10.28      2.77 o
  -8   4   7      274.70      293.12      9.86 o
  -7   4   7      326.96      342.78     10.59 o
  -6   4   7      128.57      141.88      5.73 o
  -5   4   7      228.25      235.37      6.01 o
  -4   4   7      452.19      457.79      6.75 o
  -3   4   7       91.15       92.82      2.51 o
  -2   4   7       25.65       37.53      1.86 o
  -1   4   7      118.63      117.10      2.59 o
   0   4   7        0.88        1.95      0.83 o
   1   4   7        4.09        3.52      0.90 o
   2   4   7      240.62      223.25      3.86 o
   3   4   7      153.18      139.95      3.09 o
   4   4   7      207.84      199.20      5.53 o
   5   4   7       21.70       30.16      2.32 o
   6   4   7       39.89       37.00      3.40 o
   7   4   7        3.55        3.12      2.09 o
   8   4   7      262.96      261.22      9.03 o
  -7   5   7       71.27       74.78      5.25 o
  -6   5   7        3.30        3.55      2.66 o
  -5   5   7       69.70       61.28      3.74 o
  -4   5   7      202.33      197.61      4.82 o
  -3   5   7      109.11      100.90      3.31 o
  -2   5   7      125.38      134.79      3.99 o
  -1   5   7       22.33       25.00      1.88 o
   0   5   7      626.71      607.38     10.09 o
   1   5   7        1.62        1.06      0.98 o
   2   5   7      351.07      349.19      7.04 o
   3   5   7       74.38       75.71      3.52 o
   4   5   7      257.92      277.74      7.51 o
   5   5   7      229.57      223.09      6.22 o
   6   5   7        4.43       -0.03      2.19 o
   7   5   7        2.64        4.57      2.57 o
  -7   6   7        7.76        4.32      2.98 o
  -6   6   7        1.23       -0.80      2.49 o
  -5   6   7        0.04       -2.94      2.12 o
  -4   6   7       41.46       41.18      2.84 o
  -3   6   7       83.70       76.69      3.39 o
  -2   6   7        8.95        5.28      3.16 o
  -1   6   7      151.98      140.95      4.76 o
   0   6   7      692.60      655.86     11.73 o
   1   6   7       86.10       85.56      4.40 o
   2   6   7        1.27        3.85      1.92 o
   3   6   7      265.47      264.60      8.06 o
   4   6   7       85.89       97.08      5.43 o
   5   6   7       14.15       15.10      3.19 o
   6   6   7       81.62       85.15      4.72 o
  -5   7   7        3.91        1.83      3.06 o
  -4   7   7       37.69       41.73      4.41 o
  -3   7   7       32.32       25.57      3.03 o
  -2   7   7        2.74        9.68      3.00 o
  -1   7   7       33.09       29.76      3.07 o
   0   7   7       11.26       20.21      2.71 o
   1   7   7       20.07       16.08      2.59 o
   2   7   7        2.47        3.77      2.58 o
   3   7   7      358.08      329.62      9.64 o
   4   7   7      160.64      153.87      6.77 o
   5   7   7       29.88       31.59      6.01 o
  -4   8   7        3.04        8.55      3.57 o
  -3   8   7        4.99        6.90      3.45 o
  -2   8   7       13.35       15.45      3.00 o
  -1   8   7       82.02       86.83      5.60 o
   0   8   7        2.50        2.29      2.60 o
   1   8   7        0.00        0.57      2.28 o
   2   8   7       99.54      113.02      6.39 o
   3   8   7       43.50       33.48      7.21 o
   4   8   7       22.36       34.49      4.59 o
  -8   0   8       19.47       17.70      5.72 o
  -6   0   8      181.94      193.09     13.89 o
  -4   0   8      877.76      915.80     15.46 o
  -2   0   8     1987.03     1995.27     37.35 o
   0   0   8     5392.15     5130.30     80.93 o
   2   0   8     2513.55     2544.60     38.34 o
   4   0   8      592.51      548.99     12.27 o
   6   0   8     1794.43     1883.28     52.83 o
   8   0   8        9.38        5.88      3.73 o
  -9   1   8        0.85       -1.64      2.17 o
  -8   1   8        1.50        0.16      1.77 o
  -7   1   8       41.89       36.00      4.04 o
  -6   1   8     2402.42     2414.62     33.42 o
  -5   1   8      397.04      393.37      6.64 o
  -4   1   8      982.09     1003.76     12.93 o
  -3   1   8      385.64      395.80      5.68 o
  -2   1   8     1231.87     1297.19     15.88 o
  -1   1   8     2818.27     2899.27     30.65 o
   0   1   8      156.45      161.60      2.63 o
   1   1   8     2125.37     2200.15     23.55 o
   2   1   8      208.01      211.82      3.76 o
   3   1   8       37.98       47.40      1.96 o
   4   1   8       21.50       17.43      1.22 o
   5   1   8      680.60      673.01      9.94 o
   6   1   8     2168.80     2135.36    151.07 o
   7   1   8      404.85      413.56      8.95 o
   8   1   8       67.14       76.06      4.50 o
   9   1   8        0.70       -0.61      2.66 o
  -9   2   8       57.46       54.24      4.88 o
  -8   2   8       19.37       18.93      3.02 o
  -7   2   8       21.63       22.41      2.79 o
  -6   2   8      431.33      435.20      7.64 o
  -5   2   8      851.59      868.19     12.56 o
  -4   2   8      212.44      202.38      4.17 o
  -3   2   8      595.52      626.83      7.90 o
  -2   2   8      259.75      262.72      6.79 o
  -1   2   8      184.99      201.40      3.19 o
   0   2   8      689.71      670.72      8.05 o
   1   2   8      102.36       99.07      2.09 o
   2   2   8     1264.89     1370.73     17.04 o
   3   2   8       97.20      114.92      2.93 o
   4   2   8        9.17        6.56      1.25 o
   5   2   8      188.53      176.98      6.86 o
   6   2   8        9.66       13.74      1.95 o
   7   2   8       44.56       42.94      3.92 o
   8   2   8       13.58       15.75      2.90 o
  -8   3   8        1.56        3.75      2.42 o
  -7   3   8        1.42        1.36      2.24 o
  -6   3   8      237.00      240.39      5.43 o
  -5   3   8       74.23       74.54      3.06 o
  -4   3   8      179.87      196.98      3.78 o
  -3   3   8      211.10      223.23      3.86 o
  -2   3   8        0.25        1.07      0.98 o
  -1   3   8      139.83      145.24      2.82 o
   0   3   8      187.75      195.54      3.34 o
   1   3   8       14.99       24.85      1.33 o
   2   3   8        1.82        8.77      1.00 o
   3   3   8       67.43       76.69      2.14 o
   4   3   8       87.99       77.50      3.55 o
   5   3   8      188.26      183.92      5.05 o
   6   3   8      273.37      270.40      8.06 o
   7   3   8       51.36       52.16      5.02 o
   8   3   8       51.09       50.40      3.91 o
  -8   4   8       72.64       74.58      5.53 o
  -7   4   8      286.73      290.04      8.85 o
  -6   4   8      122.24      116.30      5.21 o
  -5   4   8        2.61        4.72      2.07 o
  -4   4   8       56.40       62.05      2.47 o
  -3   4   8        0.24        0.61      1.05 o
  -2   4   8      795.61      845.43     11.43 o
  -1   4   8        0.34        1.46      0.77 o
   0   4   8        2.44        4.29      0.97 o
   1   4   8      459.56      478.47      6.55 o
   2   4   8      730.00      720.96      9.16 o
   3   4   8        8.79        8.83      1.46 o
   4   4   8      185.32      194.29      5.22 o
   5   4   8      278.36      254.34      6.04 o
   6   4   8       16.60       12.97      2.08 o
   7   4   8        2.54        0.22      3.11 o
   8   4   8      105.67      103.48     12.98 o
  -7   5   8       14.72       19.15      4.75 o
  -6   5   8       28.07       28.86      3.21 o
  -5   5   8      405.77      411.75      8.78 o
  -4   5   8       57.26       69.48      3.74 o
  -3   5   8      124.95      123.66      3.65 o
  -2   5   8      138.92      141.79      5.68 o
  -1   5   8      202.61      195.86      4.35 o
   0   5   8        2.18        2.48      1.34 o
   1   5   8       87.83       84.22      2.53 o
   2   5   8      805.38      771.75     11.12 o
   3   5   8     1101.07     1118.46     17.34 o
   4   5   8        2.15        1.96      1.88 o
   5   5   8      366.64      330.91      7.75 o
   6   5   8        0.10       -2.31      2.30 o
   7   5   8      109.27      120.39      5.31 o
  -6   6   8       23.93       21.88      3.28 o
  -5   6   8        8.33        6.89      2.54 o
  -4   6   8        0.64       -1.91      1.98 o
  -3   6   8      148.09      132.77      4.11 o
  -2   6   8      116.47      127.35      6.64 o
  -1   6   8       79.58       85.48      3.96 o
   0   6   8      159.43      159.07      5.06 o
   1   6   8      254.69      247.74      6.27 o
   2   6   8        6.06        3.59      3.44 o
   3   6   8       16.25       11.65      2.73 o
   4   6   8       52.92       50.05      4.23 o
   5   6   8       53.38       52.40      4.68 o
   6   6   8       13.03       14.64      3.52 o
  -5   7   8       11.95       10.08      3.78 o
  -4   7   8       10.22        8.78      3.12 o
  -3   7   8        0.05        4.17      2.86 o
  -2   7   8      419.67      405.50      9.15 o
  -1   7   8       83.12       81.43      4.43 o
   0   7   8       26.23       28.58      3.06 o
   1   7   8        0.03        2.36      1.90 o
   2   7   8      140.53      134.08      6.79 o
   3   7   8       16.40       23.20      3.57 o
   4   7   8       15.69       25.50      4.55 o
   5   7   8        0.98        0.11      3.76 o
  -4   8   8        1.82        1.06      3.31 o
  -3   8   8        3.01        0.92      3.11 o
  -2   8   8       11.97        9.07      2.81 o
  -1   8   8        5.62        5.89      3.04 o
   0   8   8       50.86       42.75      3.72 o
   1   8   8       10.08       15.62      3.37 o
   2   8   8       46.20       51.78      5.94 o
   3   8   8       45.16       66.64      5.57 o
  -9   0   9        0.24       -5.09      3.76 o
  -7   0   9       89.47       85.96      6.15 o
  -5   0   9      266.38      253.85      8.28 o
  -3   0   9       13.03        6.27      0.86 o
  -1   0   9      193.86      205.92      5.02 o
   1   0   9      158.15      159.52      3.79 o
   3   0   9       94.10       96.13      6.92 o
   5   0   9      648.75      633.37     22.64 o
   7   0   9      726.85      737.21     25.77 o
   9   0   9      214.44      272.94     11.35 o
  -9   1   9       16.79       18.02      3.20 o
  -8   1   9        6.45        2.79      1.75 o
  -7   1   9       24.70       17.41      2.52 o
  -6   1   9      906.31      891.37     18.63 o
  -5   1   9      735.81      721.80     10.46 o
  -4   1   9       33.89       36.84      1.93 o
  -3   1   9       64.98       60.78      3.54 o
  -2   1   9      570.73      628.42      8.51 o
  -1   1   9      104.59       93.63      1.92 o
   0   1   9      395.79      408.84      5.28 o
   1   1   9     1873.81     1952.98     21.14 o
   2   1   9     1076.01     1202.05     15.08 o
   3   1   9      368.23      392.21      6.14 o
   4   1   9       71.79       71.02      2.93 o
   5   1   9      223.63      228.28      4.82 o
   6   1   9     1078.42     1052.83     47.39 o
   7   1   9       92.69      102.07      5.16 o
   8   1   9        0.57        1.32      2.47 o
   9   1   9        5.29        3.97      2.88 o
  -9   2   9        0.65        2.94      2.83 o
  -8   2   9       30.45       34.19      3.40 o
  -7   2   9      204.41      200.90      5.95 o
  -6   2   9       31.76       32.85      2.89 o
  -5   2   9      166.64      175.11      5.22 o
  -4   2   9        0.28        1.25      1.30 o
  -3   2   9       24.23       24.62      1.30 o
  -2   2   9      636.71      668.56      8.19 o
  -1   2   9       61.71       64.11      1.93 o
   0   2   9     1216.72     1174.15     14.66 o
   1   2   9      329.02      347.55      5.58 o
   2   2   9      593.41      618.62      8.69 o
   3   2   9       35.06       34.59      1.90 o
   4   2   9       18.97       16.64      1.79 o
   5   2   9      258.61      256.65      5.37 o
   6   2   9      249.66      248.94      7.18 o
   7   2   9       36.27       42.33      3.50 o
   8   2   9        1.02        0.63      2.39 o
  -8   3   9        0.23       -2.55      2.93 o
  -7   3   9       48.43       45.95      5.98 o
  -6   3   9       83.96       87.75      4.03 o
  -5   3   9      335.87      327.82      7.44 o
  -4   3   9       83.20       86.98      3.27 o
  -3   3   9        3.54        5.20      1.04 o
  -2   3   9       77.22       82.58      3.39 o
  -1   3   9     2257.32     2389.66     26.00 o
   0   3   9       82.83       96.11      2.35 o
   1   3   9       72.89       65.36      1.95 o
   2   3   9      373.24      375.41      5.34 o
   3   3   9       54.85       52.52      2.38 o
   4   3   9       43.98       43.47      2.39 o
   5   3   9      281.46      264.39      5.50 o
   6   3   9      196.83      195.35      5.43 o
   7   3   9      144.16      157.43      5.49 o
   8   3   9      131.26      145.90      6.34 o
  -8   4   9        2.43        3.81      3.38 o
  -7   4   9        5.35       14.05      3.33 o
  -6   4   9        4.06        3.87      2.14 o
  -5   4   9       42.07       39.23      3.54 o
  -4   4   9       79.13       79.58      3.01 o
  -3   4   9        7.39        6.03      1.20 o
  -2   4   9        1.98        1.95      1.01 o
  -1   4   9       22.29       18.93      1.40 o
   0   4   9      135.81      123.92      2.80 o
   1   4   9      113.61      123.27      2.85 o
   2   4   9      454.80      449.87      6.39 o
   3   4   9      128.38      128.79      3.54 o
   4   4   9       19.52       17.00      1.86 o
   5   4   9       90.98       76.43      3.37 o
   6   4   9      212.33      194.95      5.12 o
   7   4   9       49.63       53.47      4.71 o
   8   4   9        2.69        0.83      3.15 o
  -7   5   9      121.68      111.84      6.48 o
  -6   5   9       17.87       18.37      3.41 o
  -5   5   9       86.94       87.30      4.35 o
  -4   5   9       26.23       30.93      2.90 o
  -3   5   9        3.65        5.40      1.76 o
  -2   5   9        6.81        5.26      1.49 o
  -1   5   9       12.27       12.74      1.88 o
   0   5   9        2.68        2.69      1.38 o
   1   5   9      154.07      154.36      3.41 o
   2   5   9      172.49      167.83      4.75 o
   3   5   9      561.51      517.02      9.66 o
   4   5   9      309.43      275.04      6.70 o
   5   5   9       14.77       11.96      2.24 o
   6   5   9        0.48        0.48      2.17 o
   7   5   9        9.13       13.34      2.95 o
  -6   6   9        3.85        0.60      2.56 o
  -5   6   9       29.69       28.52      3.23 o
  -4   6   9        0.03        1.73      2.25 o
  -3   6   9       88.55       81.12      4.04 o
  -2   6   9      591.86      549.66     14.78 o
  -1   6   9      272.93      264.97      9.82 o
   0   6   9       72.76       87.07      7.47 o
   1   6   9       57.64       58.08      3.49 o
   2   6   9        6.29        5.02      2.47 o
   3   6   9       86.74       89.78      5.30 o
   4   6   9        6.64        7.93      2.81 o
   5   6   9       88.99       81.68     19.20 o
   6   6   9       27.75       26.12      3.98 o
  -5   7   9       28.90       29.19      4.35 o
  -4   7   9       25.18       23.63      3.85 o
  -3   7   9      130.34      125.42      6.12 o
  -2   7   9      127.12      160.63      5.69 o
  -1   7   9       15.38       12.79      2.51 o
   0   7   9        2.09        4.71      2.16 o
   1   7   9       45.76       43.70      4.14 o
   2   7   9        5.93        5.07      2.73 o
   3   7   9        3.98        6.79      2.87 o
   4   7   9       63.44       73.77      5.37 o
   5   7   9       17.77       13.05      4.58 o
  -3   8   9        4.96        7.79      3.47 o
  -2   8   9        0.30        1.28      2.55 o
  -1   8   9        0.99       -2.22      2.80 o
   0   8   9        3.73        5.27      2.54 o
   1   8   9        0.16       -2.36      3.29 o
   2   8   9        2.79        0.59      2.69 o
   3   8   9       13.52       19.98      3.93 o
  -8   0  10      139.98      143.14      7.62 o
  -6   0  10      485.25      475.00     13.15 o
  -4   0  10        1.58        0.50      1.82 o
  -2   0  10     1388.33     1318.87     25.99 o
   0   0  10      129.27      126.15      4.34 o
   2   0  10      564.82      705.42     11.93 o
   4   0  10        0.04       -0.67      1.29 o
   6   0  10     1089.50      953.21     76.10 o
   8   0  10       77.76       81.32      6.69 o
  -9   1  10      106.67      111.30      8.16 o
  -8   1  10       14.56        9.31      4.02 o
  -7   1  10        3.29        4.17      2.17 o
  -6   1  10      250.93      250.29      6.34 o
  -5   1  10      841.21      839.05     13.80 o
  -4   1  10       90.10       89.80      2.67 o
  -3   1  10       41.34       35.26      1.75 o
  -2   1  10      789.32      849.25     12.58 o
  -1   1  10      745.41      829.10     13.50 o
   0   1  10      637.68      625.97      7.63 o
   1   1  10      135.06      134.48      2.51 o
   2   1  10     1314.20     1369.23     17.07 o
   3   1  10      355.18      372.56      6.01 o
   4   1  10     1618.36     1582.40     20.04 o
   5   1  10       13.31       14.52      2.17 o
   6   1  10        3.89        6.46      2.53 o
   7   1  10      149.86      141.89      5.86 o
   8   1  10       19.27       12.24      2.67 o
  -8   2  10      123.68      118.07      6.30 o
  -7   2  10        8.56       10.25      2.56 o
  -6   2  10      234.11      221.73      6.00 o
  -5   2  10      954.41      961.64     17.34 o
  -4   2  10      870.29      866.91     11.97 o
  -3   2  10       57.76       69.04      2.99 o
  -2   2  10       89.22       86.64      2.05 o
  -1   2  10        0.64        0.80      0.71 o
   0   2  10      684.70      708.55      8.64 o
   1   2  10       32.10       31.50      1.41 o
   2   2  10      145.02      148.92      3.35 o
   3   2  10       26.86       32.39      1.90 o
   4   2  10       57.72       59.12      2.53 o
   5   2  10       28.89       29.25      2.20 o
   6   2  10        0.47        4.80      2.09 o
   7   2  10       57.90       60.06      7.16 o
   8   2  10        4.19        5.88      2.52 o
  -8   3  10        6.24        9.51      2.74 o
  -7   3  10        3.53        5.16      2.46 o
  -6   3  10       10.53       14.41      2.58 o
  -5   3  10      192.76      190.11      4.63 o
  -4   3  10      643.97      655.69      9.80 o
  -3   3  10        0.34       -1.87      1.25 o
  -2   3  10       19.59       16.49      1.42 o
  -1   3  10      230.33      236.94      3.95 o
   0   3  10       65.02       92.42      2.37 o
   1   3  10       18.84       16.57      1.24 o
   2   3  10      287.99      305.96      5.56 o
   3   3  10       34.95       35.78      2.12 o
   4   3  10      174.71      173.20      4.22 o
   5   3  10      198.05      199.82      4.77 o
   6   3  10        7.95       10.64      2.29 o
   7   3  10      147.80      145.37      5.31 o
   8   3  10       44.23       46.34      3.99 o
  -8   4  10        5.20        6.18      3.48 o
  -7   4  10        4.28        5.43      4.74 o
  -6   4  10       96.69       90.27      7.97 o
  -5   4  10       34.91       37.93      3.53 o
  -4   4  10        5.90        5.59      2.37 o
  -3   4  10        6.50        5.62      1.73 o
  -2   4  10        2.01        1.83      1.00 o
  -1   4  10       27.98       25.16      1.59 o
   0   4  10      773.00      784.63      9.87 o
   1   4  10      357.02      336.17      5.21 o
   2   4  10        4.44        6.36      1.77 o
   3   4  10      700.25      667.10      9.99 o
   4   4  10       94.46       82.85      3.23 o
   5   4  10      143.12      152.11      4.29 o
   6   4  10      153.58      152.54      5.16 o
   7   4  10      189.41      197.06      7.54 o
  -7   5  10       33.31       34.65      6.73 o
  -6   5  10        3.38       -2.21      3.54 o
  -5   5  10       40.18       47.93      3.55 o
  -4   5  10      359.16      379.25     10.46 o
  -3   5  10        4.43        1.43      2.02 o
  -2   5  10       94.87       93.09      3.27 o
  -1   5  10        5.94        7.33      2.54 o
   0   5  10      173.55      173.33      4.16 o
   1   5  10      233.07      231.25      4.32 o
   2   5  10       55.97       48.70      2.58 o
   3   5  10      132.58      143.70      6.53 o
   4   5  10        4.21        6.62      2.07 o
   5   5  10       64.75       57.35      3.78 o
   6   5  10       12.20       15.14      3.41 o
   7   5  10       28.38       26.59      4.43 o
  -6   6  10       14.84       13.18      4.53 o
  -5   6  10       96.68       98.20      4.83 o
  -4   6  10      124.34      138.21      7.18 o
  -3   6  10       24.28       29.33      3.00 o
  -2   6  10       37.24       45.56      4.23 o
  -1   6  10      394.20      388.32      8.31 o
   0   6  10       14.24       13.56      2.25 o
   1   6  10       37.97       38.18      3.59 o
   2   6  10      257.53      242.58      7.89 o
   3   6  10      139.19      136.60      8.08 o
   4   6  10       19.93       12.85      2.99 o
   5   6  10       22.53       22.00      3.56 o
   6   6  10        1.50       -1.42      2.77 o
  -5   7  10        1.29       -4.68      3.12 o
  -4   7  10        1.17        3.89      3.27 o
  -3   7  10       65.02       71.36      5.22 o
  -2   7  10      768.02      765.03     27.97 o
  -1   7  10      125.79      121.43      4.90 o
   0   7  10       40.65       39.61      4.02 o
   1   7  10       32.28       36.05      5.29 o
   2   7  10       33.59       39.38      4.20 o
   3   7  10       13.72       18.68      3.49 o
   4   7  10       76.70       90.64      6.04 o
   5   7  10       38.03       29.82      4.31 o
  -3   8  10       12.33       17.10      3.91 o
  -2   8  10       50.16       61.02      5.26 o
  -1   8  10        9.96       12.44      2.73 o
   0   8  10        0.01       -0.06      2.86 o
   1   8  10        4.76        8.97      2.75 o
   2   8  10        6.37        8.54      3.24 o
   3   8  10       21.71       21.96      3.97 o
  -9   0  11       22.09       21.09      6.96 o
  -7   0  11        0.22        1.75      3.21 o
  -5   0  11     1840.96     1858.65     37.31 o
  -3   0  11      387.78      407.11     10.50 o
  -1   0  11      325.76      276.35     10.58 o
   1   0  11       52.09       87.12      5.18 o
   3   0  11      126.58      142.54      5.68 o
   5   0  11     1951.93     1889.21     55.78 o
   7   0  11      627.01      604.93     39.84 o
  -8   1  11        3.26       -1.53      1.43 o
  -7   1  11       29.48       28.02      2.92 o
  -6   1  11       30.32       27.56      2.86 o
  -5   1  11        7.88        4.60      1.66 o
  -4   1  11       76.00       76.05      3.69 o
  -3   1  11      347.13      349.57      5.67 o
  -2   1  11      772.30      842.93     12.64 o
  -1   1  11      474.17      498.84      6.91 o
   0   1  11      249.43      293.42      4.63 o
   1   1  11        4.06        2.00      0.75 o
   2   1  11       38.19       38.73      1.85 o
   3   1  11      169.85      180.07      3.82 o
   4   1  11      230.02      217.74      5.38 o
   5   1  11     1426.01     1451.00     21.70 o
   6   1  11       82.62       79.27      8.63 o
   7   1  11      171.19      161.26      5.56 o
   8   1  11        8.09        8.23      5.18 o
  -8   2  11      141.71      138.78      5.48 o
  -7   2  11       74.24       61.94      5.86 o
  -6   2  11      613.59      624.03     11.44 o
  -5   2  11      334.38      339.31      7.33 o
  -4   2  11        6.42        6.30      1.42 o
  -3   2  11      205.17      204.01      4.18 o
  -2   2  11      769.08      789.90      9.57 o
  -1   2  11       84.02       79.61      2.09 o
   0   2  11     1430.46     1454.46     16.40 o
   1   2  11        0.03       -0.88      0.70 o
   2   2  11      389.71      420.56      6.66 o
   3   2  11      882.22      913.65     12.46 o
   4   2  11      132.55      128.95      3.84 o
   5   2  11       39.50       29.75      2.73 o
   6   2  11      962.69      951.89     15.90 o
   7   2  11       55.31       53.58      3.84 o
   8   2  11        0.77       -2.88      2.45 o
  -8   3  11        3.71       -0.26      2.63 o
  -7   3  11        0.68        2.51      2.49 o
  -6   3  11       30.18       28.24      3.39 o
  -5   3  11       70.69       69.75      3.74 o
  -4   3  11      341.70      361.98      6.51 o
  -3   3  11       28.32       30.18      2.34 o
  -2   3  11      399.22      426.01      7.43 o
  -1   3  11       38.92       52.82      2.01 o
   0   3  11      110.79      106.74      2.58 o
   1   3  11        5.15        7.11      1.37 o
   2   3  11        2.35        2.08      1.13 o
   3   3  11      232.34      231.61      4.81 o
   4   3  11      157.69      149.37      3.96 o
   5   3  11        2.83        2.28      1.54 o
   6   3  11      260.34      262.75     11.94 o
   7   3  11        6.27        6.88      2.32 o
   8   3  11        8.29       19.53      3.45 o
  -7   4  11       78.18       72.05      5.35 o
  -6   4  11        5.69        8.35      3.87 o
  -5   4  11      237.58      235.15      7.75 o
  -4   4  11      563.82      579.91     12.18 o
  -3   4  11       58.54       61.37      3.35 o
  -2   4  11       22.57       23.36      1.64 o
  -1   4  11      519.61      537.78      8.15 o
   0   4  11      354.13      330.64      5.24 o
   1   4  11      456.37      437.51      6.36 o
   2   4  11      140.90      137.01      3.70 o
   3   4  11       41.10       34.09      2.29 o
   4   4  11       21.94       16.31      1.97 o
   5   4  11       41.18       37.36      3.74 o
   6   4  11       45.62       43.37      3.47 o
   7   4  11      174.91      189.64     10.42 o
  -7   5  11        0.37        3.88      2.79 o
  -6   5  11       31.06       26.45      4.43 o
  -5   5  11       70.37       71.84      4.81 o
  -4   5  11      381.01      391.79      8.46 o
  -3   5  11        1.35        3.69      1.92 o
  -2   5  11      121.04      128.96      3.80 o
  -1   5  11        6.24        8.24      1.86 o
   0   5  11       66.24       67.15      2.94 o
   1   5  11      493.78      490.08      7.99 o
   2   5  11        7.53        2.85      1.54 o
   3   5  11      514.29      458.46      9.07 o
   4   5  11      149.77      143.05      4.87 o
   5   5  11        9.36        5.61      2.28 o
   6   5  11       43.85       37.19      3.50 o
   7   5  11      201.41      163.98     10.09 o
  -6   6  11        0.01       -3.13      3.84 o
  -5   6  11       17.85       19.58      3.13 o
  -4   6  11      166.39      169.43      5.69 o
  -3   6  11       98.22       95.58      4.50 o
  -2   6  11      235.32      226.88     11.16 o
  -1   6  11       90.11       90.14      4.48 o
   0   6  11        4.59        1.58      2.10 o
   1   6  11       76.21       79.54      4.90 o
   2   6  11       25.67       22.46      3.18 o
   3   6  11      159.68      158.62      8.57 o
   4   6  11      120.50      116.22      5.84 o
   5   6  11        5.48        6.04      3.93 o
   6   6  11       10.16        6.88      3.38 o
  -5   7  11        8.74        7.99      3.67 o
  -4   7  11      320.69      320.50      9.90 o
  -3   7  11       46.11       63.38      5.46 o
  -2   7  11        6.47        9.08      3.68 o
  -1   7  11       30.90       28.24      3.12 o
   0   7  11       68.96       60.14      4.86 o
   1   7  11      223.48      203.09      7.48 o
   2   7  11        1.23        4.45      2.83 o
   3   7  11        3.29        6.37      2.94 o
   4   7  11       57.59       56.24      4.99 o
  -3   8  11      360.00      364.26     12.96 o
  -2   8  11        2.46       11.40      3.53 o
  -1   8  11        1.42        1.73      3.29 o
   0   8  11       18.06       14.95      3.45 o
   1   8  11        0.01        0.86      2.87 o
   2   8  11      312.93      341.54     10.54 o
  -8   0  12        5.87        4.48      3.92 o
  -6   0  12        9.47        5.33      3.14 o
  -4   0  12      116.21      115.27      6.29 o
  -2   0  12       54.84       50.70      3.65 o
   0   0  12     2142.76     2326.61     35.73 o
   2   0  12      922.68      895.48     14.97 o
   4   0  12      188.39      196.99      7.30 o
   6   0  12       60.51       60.74      8.20 o
   8   0  12      176.07      189.02      9.31 o
  -8   1  12       46.42       41.24      4.60 o
  -7   1  12      117.72       99.06      5.65 o
  -6   1  12       71.94       59.84      3.71 o
  -5   1  12        0.44       -1.25      1.87 o
  -4   1  12        9.45        9.89      1.94 o
  -3   1  12      187.59      180.79      4.59 o
  -2   1  12       14.89       11.35      1.61 o
  -1   1  12       41.74       46.55      1.73 o
   0   1  12      640.97      662.29      8.22 o
   1   1  12       50.58       50.08      1.78 o
   2   1  12      268.92      271.05      4.85 o
   3   1  12       60.32       67.71      2.50 o
   4   1  12      294.44      284.61      6.40 o
   5   1  12      888.40      877.03     16.27 o
   6   1  12       51.48       48.61      3.43 o
   7   1  12       47.62       52.95      3.91 o
   8   1  12        0.85       -0.08      2.58 o
  -8   2  12      165.53      147.69      5.65 o
  -7   2  12       86.48       78.73      4.42 o
  -6   2  12      115.37      117.36      6.41 o
  -5   2  12        3.76        3.63      2.04 o
  -4   2  12       50.48       45.52      3.33 o
  -3   2  12        3.32        2.02      1.15 o
  -2   2  12       10.07       11.52      1.35 o
  -1   2  12      393.57      430.78      5.93 o
   0   2  12      294.19      306.96      4.68 o
   1   2  12      139.39      115.04      2.55 o
   2   2  12       69.03       64.40      2.50 o
   3   2  12        7.93        6.50      1.36 o
   4   2  12       41.04       42.63      3.10 o
   5   2  12       20.33       20.62      2.44 o
   6   2  12       21.69       20.03      2.60 o
   7   2  12      104.92       97.94      5.96 o
   8   2  12       21.68       17.22      3.07 o
  -8   3  12       99.94       90.68      6.05 o
  -7   3  12       66.08       59.86      4.11 o
  -6   3  12       92.14       94.88      4.49 o
  -5   3  12      137.70      128.24      4.66 o
  -4   3  12      111.17       99.58      4.64 o
  -3   3  12      107.03      110.10      3.31 o
  -2   3  12      304.89      328.57      5.80 o
  -1   3  12      137.55      146.81      3.41 o
   0   3  12       15.90       17.90      1.57 o
   1   3  12      165.70      152.91      3.65 o
   2   3  12       63.49       72.61      2.74 o
   3   3  12        1.50        0.58      1.29 o
   4   3  12       24.54       18.70      2.00 o
   5   3  12        5.05        2.81      1.89 o
   6   3  12      366.62      346.21     11.14 o
   7   3  12      126.87      144.50      7.24 o
  -7   4  12        2.09        5.19      2.75 o
  -6   4  12       35.12       38.63      4.92 o
  -5   4  12       82.15       90.03      5.12 o
  -4   4  12       35.59       38.13      3.40 o
  -3   4  12       16.14       12.57      2.41 o
  -2   4  12        7.18        8.94      1.57 o
  -1   4  12       29.19       32.19      2.17 o
   0   4  12       35.34       31.57      1.84 o
   1   4  12      659.46      649.19     11.88 o
   2   4  12        1.25       -0.67      1.29 o
   3   4  12      365.79      395.74      7.06 o
   4   4  12        3.45        0.07      1.55 o
   5   4  12      107.81      116.60      3.95 o
   6   4  12      224.13      223.39      6.46 o
   7   4  12      111.54      107.97      7.03 o
  -7   5  12        6.05        8.72      3.72 o
  -6   5  12        1.90       -0.01      2.93 o
  -5   5  12       39.98       30.37      4.75 o
  -4   5  12        4.16        3.97      2.28 o
  -3   5  12        4.94        4.36      2.18 o
  -2   5  12       18.12       19.22      3.71 o
  -1   5  12       32.33       35.38      2.45 o
   0   5  12        2.87        2.85      1.53 o
   1   5  12      601.46      612.26     10.08 o
   2   5  12      111.55      108.16      4.48 o
   3   5  12      239.06      207.74      5.71 o
   4   5  12      168.56      142.25      5.63 o
   5   5  12       55.66       55.99      3.82 o
   6   5  12       25.57       24.56      4.58 o
  -6   6  12       27.59       21.02      7.07 o
  -5   6  12       67.71       73.59      6.61 o
  -4   6  12      308.92      322.48      7.94 o
  -3   6  12      125.91      134.48      5.06 o
  -2   6  12       33.04       27.23      3.37 o
  -1   6  12        0.15        0.78      2.51 o
   0   6  12      318.95      317.81      8.80 o
   1   6  12        0.47        0.19      2.12 o
   2   6  12       41.85       44.79      3.95 o
   3   6  12        9.21        6.89      2.75 o
   4   6  12       75.58       83.00      5.41 o
   5   6  12       15.84       19.33      3.49 o
  -4   7  12      660.54      648.01     19.76 o
  -3   7  12      153.04      172.05      7.19 o
  -2   7  12      102.42      105.73      7.17 o
  -1   7  12       41.74       30.33      5.40 o
   0   7  12       44.13       44.42      4.19 o
   1   7  12       14.57       14.74      3.22 o
   2   7  12        1.96        6.18      2.77 o
   3   7  12        2.21       -2.58      2.60 o
   4   7  12        5.37        1.95      2.97 o
  -2   8  12      110.88      112.56      6.80 o
  -1   8  12        6.68       15.62      4.43 o
   0   8  12       42.99       34.05      7.47 o
   1   8  12       84.90       92.53      6.23 o
   2   8  12        3.18       14.27      3.58 o
  -7   0  13      146.95      138.31      7.37 o
  -5   0  13      437.98      430.58     12.33 o
  -3   0  13      365.70      386.30     10.50 o
  -1   0  13      726.42      810.50     16.59 o
   1   0  13      134.37      109.66      3.58 o
   3   0  13      205.79      209.86      7.36 o
   5   0  13     1496.45     1508.04     46.70 o
   7   0  13        0.04       -3.18      2.79 o
  -8   1  13       26.94        8.02      2.42 o
  -7   1  13      176.57      168.41      8.50 o
  -6   1  13        1.63        1.52      1.83 o
  -5   1  13       61.57       56.44      4.06 o
  -4   1  13       40.45       32.44      2.70 o
  -3   1  13       21.93       26.20      2.29 o
  -2   1  13        1.58        0.76      0.89 o
  -1   1  13      450.71      458.07      6.67 o
   0   1  13      203.64      220.06      4.00 o
   1   1  13       94.49       98.84      2.42 o
   2   1  13       56.27       56.30      2.34 o
   3   1  13     1164.27     1171.48     17.61 o
   4   1  13        0.14        0.14      2.09 o
   5   1  13      145.01      145.26      4.91 o
   6   1  13        1.99       -0.36      2.05 o
   7   1  13        3.52        1.51      2.35 o
   8   1  13       34.91       42.07      3.97 o
  -8   2  13       37.82       29.42      4.36 o
  -7   2  13      279.67      265.23      7.22 o
  -6   2  13      169.85      176.19      5.56 o
  -5   2  13      234.87      234.71      6.17 o
  -4   2  13       14.52       12.98      2.22 o
  -3   2  13      294.92      292.34      6.35 o
  -2   2  13      244.25      239.56      6.42 o
  -1   2  13      387.13      381.59      5.98 o
   0   2  13       26.62       36.06      1.70 o
   1   2  13      330.65      329.87      4.97 o
   2   2  13      138.77      119.13      3.29 o
   3   2  13      133.17      126.36      3.53 o
   4   2  13      325.40      288.34      6.67 o
   5   2  13       58.26       59.78      3.60 o
   6   2  13        4.08        5.06      2.29 o
   7   2  13      156.87      166.68      7.38 o
   8   2  13       74.66       82.97      5.16 o
  -8   3  13       24.75       21.28      4.23 o
  -7   3  13       18.94       15.18      2.74 o
  -6   3  13       10.67        9.39      2.58 o
  -5   3  13        0.98        3.62      2.20 o
  -4   3  13       39.46       34.76      3.10 o
  -3   3  13       12.70       15.22      1.81 o
  -2   3  13      878.40      893.04     12.37 o
  -1   3  13       16.55       16.65      1.75 o
   0   3  13       46.26       52.16      2.12 o
   1   3  13       21.38       19.97      1.77 o
   2   3  13        5.64        5.17      1.51 o
   3   3  13       81.60       70.06      3.04 o
   4   3  13        7.91        4.81      1.64 o
   5   3  13        0.95        3.35      2.06 o
   6   3  13        5.63       10.64      2.50 o
   7   3  13       60.60       55.92      5.62 o
  -7   4  13       32.81       34.55      4.35 o
  -6   4  13       57.37       60.90      4.89 o
  -5   4  13       48.48       56.61      4.49 o
  -4   4  13      271.17      264.99      8.83 o
  -3   4  13        6.71        6.58      2.02 o
  -2   4  13      123.26      131.34      4.17 o
  -1   4  13      255.50      265.38      5.30 o
   0   4  13      677.15      690.86      9.19 o
   1   4  13      450.28      439.07      7.39 o
   2   4  13       12.78       10.72      1.70 o
   3   4  13       13.95        8.96      1.73 o
   4   4  13       45.07       34.93      2.59 o
   5   4  13      107.59      103.14      5.92 o
   6   4  13       44.92       46.76      3.61 o
   7   4  13       23.83       23.04      3.92 o
  -6   5  13        0.09       -0.02      3.00 o
  -5   5  13      189.69      189.65      7.10 o
  -4   5  13       31.18       33.06      3.75 o
  -3   5  13       81.14       95.06      4.30 o
  -2   5  13       82.17       80.29      3.79 o
  -1   5  13      943.72      943.98     15.16 o
   0   5  13        1.93        2.87      1.82 o
   1   5  13     1179.30     1116.77     17.50 o
   2   5  13        7.27        6.17      1.72 o
   3   5  13       26.36       24.52      2.62 o
   4   5  13      143.04      122.21      4.69 o
   5   5  13       37.61       49.73      3.72 o
   6   5  13       76.20       67.77      7.86 o
  -5   6  13      138.61      137.57     11.96 o
  -4   6  13        0.00       -3.39      2.26 o
  -3   6  13      166.84      188.30      5.93 o
  -2   6  13      209.34      200.64      8.15 o
  -1   6  13      208.17      208.26     10.73 o
   0   6  13        2.19        2.75      2.35 o
   1   6  13        1.97        2.69      2.36 o
   2   6  13       82.70       83.06      5.22 o
   3   6  13        2.35        3.93      2.55 o
   4   6  13       24.62       22.71      3.66 o
   5   6  13       25.09       22.58      3.82 o
  -4   7  13       43.08       60.11      5.35 o
  -3   7  13      152.43      146.87      6.80 o
  -2   7  13        9.77       18.43      6.98 o
  -1   7  13       66.66       58.13      5.86 o
   0   7  13      123.80      126.47      6.19 o
   1   7  13        2.68        2.93      2.73 o
   2   7  13        6.68        7.04      2.96 o
   3   7  13      127.80      126.15      6.58 o
   4   7  13       19.87       15.02      3.65 o
  -1   8  13       36.88       48.54     11.82 o
   0   8  13       92.14      114.30      8.66 o
   1   8  13       43.65       44.94      4.69 o
  -8   0  14      107.58       88.53      7.31 o
  -6   0  14      101.45       46.62      6.94 o
  -4   0  14      382.19      387.49     11.67 o
  -2   0  14      988.97      978.17     20.92 o
   0   0  14      169.45      187.11      4.86 o
   2   0  14      324.90      338.36     24.19 o
   4   0  14      101.44       91.72      5.55 o
   6   0  14       20.04       22.84      6.20 o
   8   0  14        6.87        3.22      4.15 o
  -8   1  14       48.08       40.49      4.67 o
  -7   1  14      136.80      131.24      6.18 o
  -6   1  14        3.01        8.00      2.43 o
  -5   1  14      113.94      106.62      4.39 o
  -4   1  14        2.83        2.51      1.94 o
  -3   1  14        9.96       11.57      1.97 o
  -2   1  14        3.12        3.41      1.56 o
  -1   1  14       44.33       53.10      2.50 o
   0   1  14       83.26       76.09      2.40 o
   1   1  14        2.24        2.86      1.06 o
   2   1  14      528.11      508.04      7.83 o
   3   1  14      256.62      247.78      6.20 o
   4   1  14        0.76       -0.58      1.72 o
   5   1  14       23.22       18.95      2.67 o
   6   1  14        8.10        8.85      2.41 o
   7   1  14        0.99        0.20      2.28 o
   8   1  14        0.58       -1.02      2.74 o
  -8   2  14        0.81       -0.14      3.62 o
  -7   2  14       57.59       49.27      5.83 o
  -6   2  14       77.70       83.70      4.48 o
  -5   2  14      186.96      181.28      6.18 o
  -4   2  14        0.58       -1.91      2.29 o
  -3   2  14        0.07        0.22      1.68 o
  -2   2  14      429.43      452.72      8.09 o
  -1   2  14      305.74      277.23      5.70 o
   0   2  14        0.95        2.52      0.98 o
   1   2  14        1.29        1.26      1.12 o
   2   2  14      364.26      386.74      6.61 o
   3   2  14      119.74      124.93      3.55 o
   4   2  14       61.44       52.75      3.44 o
   5   2  14      129.27      136.41      7.11 o
   6   2  14        5.34        2.57      2.15 o
   7   2  14       69.07       74.83      4.60 o
  -7   3  14        4.43        2.34      2.57 o
  -6   3  14        0.57       -1.93      2.46 o
  -5   3  14       20.51       22.16      3.00 o
  -4   3  14       89.89       78.70      6.38 o
  -3   3  14      215.20      201.17      6.40 o
  -2   3  14       75.17       83.98      3.09 o
  -1   3  14      114.85      118.77      3.79 o
   0   3  14      105.94      115.78      2.95 o
   1   3  14      131.39      129.51      3.58 o
   2   3  14        7.24        4.97      1.47 o
   3   3  14        0.36        0.99      1.51 o
   4   3  14      175.34      141.49      5.45 o
   5   3  14       78.19       68.97      3.90 o
   6   3  14        7.23        7.29      2.50 o
   7   3  14        8.74        8.54      2.77 o
  -7   4  14        0.68       -4.15      3.12 o
  -6   4  14       33.07       39.89      4.83 o
  -5   4  14       68.06       60.67      4.78 o
  -4   4  14      217.52      202.56      6.96 o
  -3   4  14        0.18        1.69      1.65 o
  -2   4  14      469.20      479.66      8.06 o
  -1   4  14     1042.65     1062.31     16.37 o
   0   4  14      140.90      152.94      4.39 o
   1   4  14        6.97        6.08      1.59 o
   2   4  14       57.84       55.40      3.64 o
   3   4  14      226.25      224.45      5.89 o
   4   4  14       21.24       18.39      2.15 o
   5   4  14        0.31       -0.48      2.04 o
   6   4  14       19.02       20.18      3.11 o
   7   4  14      118.18      102.85      6.45 o
  -6   5  14       23.32       19.33      4.38 o
  -5   5  14       45.43       45.10      4.55 o
  -4   5  14        5.48        7.06      2.96 o
  -3   5  14       19.64       21.16      3.62 o
  -2   5  14      211.45      215.40      5.87 o
  -1   5  14      169.84      177.83      6.48 o
   0   5  14       21.84       23.22      2.51 o
   1   5  14        4.78        1.44      1.81 o
   2   5  14       40.30       32.90      2.54 o
   3   5  14      104.25      109.29      4.46 o
   4   5  14      117.80      121.75      4.79 o
   5   5  14        0.22        2.20      2.59 o
   6   5  14       84.33       74.03      5.36 o
  -5   6  14       17.03       22.97      7.88 o
  -4   6  14       15.84       24.57      6.84 o
  -3   6  14      636.10      643.03     16.71 o
  -2   6  14      445.09      446.47     10.97 o
  -1   6  14      126.51      114.67      6.92 o
   0   6  14       24.50       25.32      3.28 o
   1   6  14        0.04        0.47      2.28 o
   2   6  14       85.05       80.43      7.58 o
   3   6  14       28.69       30.93      3.73 o
   4   6  14        6.41        5.45      2.92 o
   5   6  14        4.61        4.86      3.06 o
  -4   7  14        0.27        4.90      6.11 o
  -3   7  14        7.67        6.87      3.36 o
  -2   7  14      148.95      126.24     15.89 o
  -1   7  14      386.12      405.87     13.71 o
   0   7  14       37.46       30.19      4.91 o
   1   7  14       25.66       30.25      3.76 o
   2   7  14       46.07       49.93      4.67 o
   3   7  14        0.29       -1.73      3.05 o
  -7   0  15      118.97      120.06      7.43 o
  -5   0  15       11.64       15.03      3.64 o
  -3   0  15     1149.99     1102.22     23.81 o
  -1   0  15     1006.33     1037.66     33.81 o
   1   0  15       86.53       81.66      3.40 o
   3   0  15      334.85      308.03      9.59 o
   5   0  15       25.12       20.78      3.80 o
   7   0  15       24.76       25.76      7.70 o
  -8   1  15       10.45        6.74      2.71 o
  -7   1  15       47.89       26.42      3.09 o
  -6   1  15       32.34       24.34      2.98 o
  -5   1  15       90.89       88.51      4.28 o
  -4   1  15        0.05       -2.79      1.86 o
  -3   1  15       61.99       62.20      3.41 o
  -2   1  15      228.54      252.69      8.70 o
  -1   1  15      145.20      145.47      3.55 o
   0   1  15       40.02       30.66      2.02 o
   1   1  15      476.50      484.00      7.56 o
   2   1  15       19.33       25.63      2.28 o
   3   1  15     1762.58     1658.96     24.11 o
   4   1  15      221.52      212.35      5.83 o
   5   1  15        0.27       -2.16      1.88 o
   6   1  15        5.33        9.12      2.51 o
   7   1  15       11.30       10.11      2.75 o
  -7   2  15       16.44       17.29      3.12 o
  -6   2  15       16.26       19.01      2.96 o
  -5   2  15       86.16       88.75      5.88 o
  -4   2  15       42.66       41.05      3.13 o
  -3   2  15       80.48       84.71      3.85 o
  -2   2  15        0.00       -2.45      2.31 o
  -1   2  15       80.35       79.35      2.92 o
   0   2  15      485.32      508.05      7.09 o
   1   2  15        0.00       -0.17      1.19 o
   2   2  15       56.49       57.56      2.71 o
   3   2  15      607.58      562.98     10.26 o
   4   2  15      140.28      113.87      4.36 o
   5   2  15      111.01      104.73      4.58 o
   6   2  15       56.43       58.61      3.97 o
   7   2  15        3.57        3.57      2.51 o
  -7   3  15        0.22       -1.95      3.21 o
  -6   3  15       16.97       14.69      2.98 o
  -5   3  15      124.79      111.71      4.70 o
  -4   3  15       17.84       23.28      2.82 o
  -3   3  15        3.33        6.97      2.50 o
  -2   3  15       12.12       13.27      1.76 o
  -1   3  15        9.19       13.25      1.79 o
   0   3  15       21.09       23.92      1.93 o
   1   3  15        0.00       -1.76      1.24 o
   2   3  15       18.87       17.93      1.94 o
   3   3  15      112.75      105.23      3.63 o
   4   3  15      103.37      104.23      4.28 o
   5   3  15      133.67      115.42      4.72 o
   6   3  15       74.20       89.80      4.84 o
   7   3  15       11.37        9.40      2.83 o
  -7   4  15        1.34       -1.30      3.23 o
  -6   4  15        1.34        3.42      3.41 o
  -5   4  15       69.82       63.93      5.34 o
  -4   4  15        7.48        7.02      6.66 o
  -3   4  15        0.00        1.11      2.28 o
  -2   4  15      877.86      898.41     12.93 o
  -1   4  15     2147.51     2184.61     27.29 o
   0   4  15       70.74       65.88      3.04 o
   1   4  15       48.65       51.43      2.79 o
   2   4  15       39.47       31.38      2.39 o
   3   4  15       45.65       36.10      2.61 o
   4   4  15       56.42       58.18      4.16 o
   5   4  15       10.96       11.90      2.49 o
   6   4  15       18.86       23.09      6.40 o
  -6   5  15       19.69       21.49      4.06 o
  -5   5  15        3.72        3.60      5.06 o
  -4   5  15        0.26        2.10      4.37 o
  -3   5  15        3.01        3.07      2.56 o
  -2   5  15      133.32      131.63      6.91 o
  -1   5  15       11.04        9.75      2.70 o
   0   5  15       22.01       22.38      3.10 o
   1   5  15       57.26       50.23      3.38 o
   2   5  15      393.94      352.38      6.91 o
   3   5  15       77.57       78.28      4.87 o
   4   5  15        0.81        1.71      2.08 o
   5   5  15        3.34        2.20      2.79 o
  -5   6  15        2.15        5.24      4.46 o
  -4   6  15       28.12       31.60      5.23 o
  -3   6  15      193.37      203.38      8.79 o
  -2   6  15       19.36       20.99      3.24 o
  -1   6  15        2.90        4.05      3.17 o
   0   6  15        1.31       -1.69      5.85 o
   1   6  15       14.44       15.89      3.04 o
   2   6  15      159.24      149.53      6.31 o
   3   6  15        4.61        6.29      2.84 o
   4   6  15        1.57        1.02      2.74 o
  -3   7  15        5.61        6.00      3.51 o
  -2   7  15      248.99      148.51     11.93 o
  -1   7  15        4.95       15.58      6.65 o
   0   7  15        6.06       15.18      4.13 o
   1   7  15       75.32       91.95      7.75 o
   2   7  15        0.06        0.17      2.73 o
   3   7  15       20.00       16.15      3.63 o
  -8   0  16       19.61       24.26      5.28 o
  -6   0  16       10.92        3.08      3.50 o
  -4   0  16        5.28       -1.02      3.66 o
  -2   0  16      166.96      166.54      9.43 o
   0   0  16     2483.57     2549.44     39.66 o
   2   0  16      599.84      554.29     14.03 o
   4   0  16        4.45        1.26      2.74 o
   6   0  16       18.46       25.36      4.36 o
  -7   1  16        7.10        6.58      3.63 o
  -6   1  16       41.57       43.15      4.68 o
  -5   1  16      186.73      171.87      6.99 o
  -4   1  16      209.27      193.60      5.62 o
  -3   1  16        7.08        6.80      2.08 o
  -2   1  16       40.00       41.13      3.33 o
  -1   1  16       67.44       76.23      5.12 o
   0   1  16      403.51      393.10      6.36 o
   1   1  16      312.18      308.04      6.25 o
   2   1  16        1.60        0.30      1.58 o
   3   1  16      820.33      793.35     13.32 o
   4   1  16        0.01        0.26      1.85 o
   5   1  16        9.40        8.23      2.28 o
   6   1  16      107.78      117.03      5.14 o
   7   1  16      130.66      148.00      5.85 o
  -7   2  16        2.13        4.39      4.41 o
  -6   2  16        7.98        4.62      2.83 o
  -5   2  16       13.56       18.33      2.82 o
  -4   2  16        0.91        0.85      2.07 o
  -3   2  16       91.24       78.82      4.31 o
  -2   2  16       37.37       38.19      2.88 o
  -1   2  16      654.36      676.59     10.02 o
   0   2  16      623.81      609.41     10.48 o
   1   2  16       77.05       82.51      3.15 o
   2   2  16       39.78       44.35      2.56 o
   3   2  16       52.59       50.34      3.29 o
   4   2  16       67.05       46.95      4.62 o
   5   2  16       43.68       53.65      5.53 o
   6   2  16        0.72       -0.28      2.21 o
   7   2  16       11.94       12.13      3.04 o
  -7   3  16        6.14        6.23      3.15 o
  -6   3  16        0.02       -1.42      2.43 o
  -5   3  16        0.00       -0.60      2.19 o
  -4   3  16       19.61       18.56      2.83 o
  -3   3  16      101.53      110.09      6.07 o
  -2   3  16       45.82       50.36      5.28 o
  -1   3  16      342.64      338.81      6.36 o
   0   3  16      365.71      372.23      7.67 o
   1   3  16       68.92       77.58      3.66 o
   2   3  16      157.12      125.33      3.86 o
   3   3  16      416.50      373.23      8.02 o
   4   3  16      182.21      176.73      5.51 o
   5   3  16       17.03        7.75      2.50 o
   6   3  16        0.05       -2.32      2.50 o
  -6   4  16        1.08        1.83      3.65 o
  -5   4  16        2.14        3.49      3.04 o
  -4   4  16      368.39      378.14     10.09 o
  -3   4  16      121.43      135.15      7.71 o
  -2   4  16       47.80       53.47      4.13 o
  -1   4  16      314.35      310.47      7.05 o
   0   4  16        2.41        1.12      1.80 o
   1   4  16      204.78      188.98      4.67 o
   2   4  16      256.19      232.64      5.97 o
   3   4  16        9.68        6.67      1.86 o
   4   4  16       31.42       33.62      3.15 o
   5   4  16       20.83       20.56      3.41 o
   6   4  16        0.33        1.52      2.53 o
  -5   5  16       86.31       90.69      6.05 o
  -4   5  16      103.70      109.30      6.67 o
  -3   5  16        8.90        7.58      2.92 o
  -2   5  16      139.82      148.33      6.15 o
  -1   5  16       27.91       29.51      4.87 o
   0   5  16       72.58       71.22      4.66 o
   1   5  16        0.00       -0.36      1.86 o
   2   5  16        6.26        8.93      2.03 o
   3   5  16       34.98       38.27      3.18 o
   4   5  16        7.88        8.63      2.82 o
   5   5  16        9.62        6.02      3.92 o
  -4   6  16        2.78        3.78      3.91 o
  -3   6  16       24.25       25.93      4.83 o
  -2   6  16        0.07        0.61      3.10 o
  -1   6  16      108.00      114.73      7.27 o
   0   6  16       12.67       18.47      4.01 o
   1   6  16      183.84      168.15     12.03 o
   2   6  16        0.52        0.22      2.44 o
   3   6  16       16.68       27.15      3.77 o
   4   6  16      181.92      186.00      9.25 o
  -2   7  16       15.42       19.43      7.37 o
  -1   7  16       31.08       40.93      5.54 o
   0   7  16       35.64       42.75      5.64 o
   1   7  16        8.08        8.82      3.99 o
   2   7  16       30.48       17.46      3.70 o
  -7   0  17        0.05       -4.67      6.79 o
  -5   0  17      101.82       94.50      6.67 o
  -3   0  17      108.91       76.36      5.50 o
  -1   0  17      439.72      474.02     15.81 o
   1   0  17      590.24      604.75     14.79 o
   3   0  17       44.63       50.48      4.67 o
   5   0  17       56.68       52.70      5.26 o
   7   0  17      130.13      149.13     13.05 o
  -7   1  17      119.12      133.30      6.78 o
  -6   1  17       28.10       22.73      3.24 o
  -5   1  17        1.84        1.41      2.39 o
  -4   1  17       45.73       37.51      3.30 o
  -3   1  17       25.91       21.88      2.68 o
  -2   1  17      139.35      142.23      6.64 o
  -1   1  17       12.77       14.51      2.17 o
   0   1  17     1348.83     1287.35     56.69 o
   1   1  17      243.84      261.43      5.77 o
   2   1  17       71.61       76.55      3.71 o
   3   1  17        2.45        4.15      1.91 o
   4   1  17        2.20        2.37      2.60 o
   5   1  17       12.03       14.47      2.61 o
   6   1  17      169.44      179.85      6.12 o
   7   1  17       54.45       62.87      4.87 o
  -7   2  17       90.54       84.67      5.15 o
  -6   2  17        0.03       -3.24      2.16 o
  -5   2  17       16.12       11.96      2.78 o
  -4   2  17      280.94      254.66      6.68 o
  -3   2  17       21.78       16.78      3.26 o
  -2   2  17       28.42       30.26      3.19 o
  -1   2  17       11.89       10.41      2.12 o
   0   2  17      561.70      569.40     10.12 o
   1   2  17      938.15      914.34     12.92 o
   2   2  17      154.10      132.63      6.35 o
   3   2  17       28.46       15.71      2.35 o
   4   2  17       98.73       80.09      4.26 o
   5   2  17       72.78       77.41      5.83 o
   6   2  17       18.60       11.34      2.73 o
   7   2  17       87.82       97.32      7.22 o
  -7   3  17       15.94       16.49      3.97 o
  -6   3  17       11.40       16.54      3.91 o
  -5   3  17      188.96      169.70      5.78 o
  -4   3  17      573.44      561.95     12.84 o
  -3   3  17       47.92       63.30      3.89 o
  -2   3  17        5.29        7.22      2.51 o
  -1   3  17      771.13      779.74     13.02 o
   0   3  17      223.86      239.78      6.01 o
   1   3  17       29.67       33.72      2.44 o
   2   3  17       56.70       55.17      3.14 o
   3   3  17       64.02       52.67      3.47 o
   4   3  17       47.42       44.07      3.42 o
   5   3  17       14.94       15.79      2.76 o
   6   3  17       66.20       70.05      4.54 o
  -6   4  17       26.62       24.50      4.27 o
  -5   4  17        2.23        0.00      2.42 o
  -4   4  17        0.26        4.27      2.89 o
  -3   4  17      213.44      222.93      7.43 o
  -2   4  17       51.91       54.51      4.10 o
  -1   4  17        9.33       10.23      2.32 o
   0   4  17        2.55        5.39      2.04 o
   1   4  17        2.17       -1.15      1.78 o
   2   4  17      113.47      108.24      4.29 o
   3   4  17        0.10       -2.74      1.82 o
   4   4  17        0.00        0.76      2.18 o
   5   4  17       21.39       24.28      3.26 o
   6   4  17        0.44        1.02      2.84 o
  -5   5  17        8.40        6.61      3.40 o
  -4   5  17        1.15        2.15      2.97 o
  -3   5  17       10.22       10.59      3.12 o
  -2   5  17       16.17       23.15      6.65 o
  -1   5  17      321.29      334.23     11.05 o
   0   5  17       11.29       11.88      4.34 o
   1   5  17       31.13       36.79      3.79 o
   2   5  17        3.91        6.65      1.99 o
   3   5  17        0.39        0.41      2.02 o
   4   5  17       50.76       58.01      4.67 o
   5   5  17       13.29        9.25      3.30 o
  -4   6  17        4.80       10.14      5.12 o
  -3   6  17       24.24       19.90      7.57 o
  -2   6  17       32.99       27.11      7.64 o
  -1   6  17       29.38       32.05      4.71 o
   0   6  17       13.75       16.53      7.40 o
   1   6  17        6.20        6.45      4.49 o
   2   6  17        2.44        2.54      3.33 o
   3   6  17       69.87       67.18      8.94 o
  -1   7  17       50.94       59.80      6.37 o
   0   7  17        4.60        5.95      3.76 o
   1   7  17       48.69       54.52     10.16 o
  -6   0  18        0.28       -1.87      3.48 o
  -4   0  18     1062.91      963.29     27.69 o
  -2   0  18       20.91       23.94      3.84 o
   0   0  18      194.40      186.31      7.21 o
   2   0  18      258.40      241.67      8.53 o
   4   0  18      281.32      246.67      9.44 o
   6   0  18       36.18       34.08      4.91 o
  -7   1  18       44.43       67.23      8.73 o
  -6   1  18       31.14       30.82      3.65 o
  -5   1  18       11.29       17.70      2.96 o
  -4   1  18       61.31       52.31      3.77 o
  -3   1  18        0.00       -0.97      2.29 o
  -2   1  18      144.38      144.40      5.70 o
  -1   1  18      168.22      163.00      5.01 o
   0   1  18     1263.09     1273.29     22.09 o
   1   1  18        1.40        2.59      1.57 o
   2   1  18       46.32       53.96      3.57 o
   3   1  18        2.69        4.67      2.04 o
   4   1  18      128.72      125.78      4.89 o
   5   1  18      151.83      159.21      5.62 o
   6   1  18       27.22       33.17      3.57 o
  -7   2  18        0.56       -3.67      2.67 o
  -6   2  18       21.12       17.92      3.21 o
  -5   2  18        1.86        1.86      2.54 o
  -4   2  18       38.14       39.86      4.40 o
  -3   2  18      197.19      178.25      6.44 o
  -2   2  18      256.52      244.56      7.27 o
  -1   2  18      134.05      130.31      5.45 o
   0   2  18      135.68      156.22      4.88 o
   1   2  18     1644.11     1651.85     23.98 o
   2   2  18      687.97      621.29     11.21 o
   3   2  18      113.73       87.09      4.84 o
   4   2  18       26.13       21.82      2.83 o
   5   2  18        5.39        5.06      2.48 o
   6   2  18        2.72       -0.60      2.47 o
  -6   3  18       35.28       53.31      7.51 o
  -5   3  18        7.52        7.56      2.73 o
  -4   3  18        1.27        0.48      6.52 o
  -3   3  18      671.47      682.97     12.41 o
  -2   3  18       34.40       33.00      3.94 o
  -1   3  18       55.61       61.47      4.33 o
   0   3  18      263.29      281.62      6.75 o
   1   3  18        9.34       10.37      2.20 o
   2   3  18        0.30       -2.06      1.69 o
   3   3  18       12.49        8.13      2.30 o
   4   3  18        8.70        4.91      2.36 o
   5   3  18       10.28       15.19      4.32 o
   6   3  18       74.06       87.28      6.48 o
  -6   4  18       71.41       60.83      5.45 o
  -5   4  18        3.20        4.06      3.29 o
  -4   4  18        3.49        0.76      2.93 o
  -3   4  18      317.42      326.02      7.86 o
  -2   4  18      170.12      174.80      8.04 o
  -1   4  18        0.02       -2.73      2.16 o
   0   4  18       28.11       28.86      3.22 o
   1   4  18       18.93       19.82      2.59 o
   2   4  18      171.02      152.03      4.54 o
   3   4  18       28.74       24.37      2.92 o
   4   4  18       62.97       51.91      4.74 o
   5   4  18        6.59        5.81      2.63 o
  -5   5  18       13.97        8.59      4.37 o
  -4   5  18       34.35       44.36      6.35 o
  -3   5  18       12.73       16.42      4.29 o
  -2   5  18       41.34       46.28      5.57 o
  -1   5  18      193.23      201.74      8.77 o
   0   5  18       85.32       78.30      5.04 o
   1   5  18      553.45      581.62     13.15 o
   2   5  18        8.91        8.89      3.06 o
   3   5  18       13.21       11.16      2.96 o
   4   5  18       22.88       32.94      4.00 o
  -3   6  18        1.27       -1.30      6.46 o
  -2   6  18       83.18       80.24     10.79 o
  -1   6  18       27.10       29.32      4.81 o
   0   6  18       22.74       26.89      6.59 o
   1   6  18       18.63       16.83      4.20 o
   2   6  18        8.03       17.60      4.32 o
   3   6  18        4.23        1.48      3.66 o
  -7   0  19       20.23       15.71      4.87 o
  -5   0  19       33.14       39.54      5.27 o
  -3   0  19       66.29       59.78      7.79 o
  -1   0  19      879.02      873.00     20.22 o
   1   0  19      791.30      806.79     27.63 o
   3   0  19      622.14      589.92     15.80 o
   5   0  19      293.66      317.65     11.42 o
  -7   1  19        0.51       -1.10      2.44 o
  -6   1  19       89.10      100.62      6.92 o
  -5   1  19        4.03        3.50      2.64 o
  -4   1  19       72.10       66.16      4.16 o
  -3   1  19      145.03      138.60      5.94 o
  -2   1  19        9.88       13.21      2.46 o
  -1   1  19       69.75       76.20      5.40 o
   0   1  19     1003.70     1019.35     18.68 o
   1   1  19      464.39      470.21     12.86 o
   2   1  19      309.40      290.66      7.91 o
   3   1  19       47.63       40.75      4.98 o
   4   1  19      372.40      366.05      8.51 o
   5   1  19       24.45       15.96      2.88 o
   6   1  19        1.90        1.01      2.48 o
  -6   2  19        0.10       -3.66      2.66 o
  -5   2  19        8.18       12.30      3.02 o
  -4   2  19       50.82       37.43      3.56 o
  -3   2  19        0.01        0.96      2.48 o
  -2   2  19      126.63      134.16      4.91 o
  -1   2  19      247.74      249.92     13.38 o
   0   2  19      287.05      285.84      8.09 o
   1   2  19       85.67      103.58      5.12 o
   2   2  19      121.60      118.20      4.53 o
   3   2  19      177.23      166.46      5.94 o
   4   2  19      188.75      184.28      6.18 o
   5   2  19        0.64        3.64      2.49 o
   6   2  19       34.32       38.51      3.86 o
  -6   3  19      108.43       93.86      5.39 o
  -5   3  19        0.12        1.73      2.72 o
  -4   3  19       29.62       34.60      4.19 o
  -3   3  19      251.06      287.21      8.37 o
  -2   3  19        0.32       -2.21      2.42 o
  -1   3  19      226.18      230.36      9.38 o
   0   3  19      273.40      256.39      7.68 o
   1   3  19      959.21      963.91     15.73 o
   2   3  19      169.09      173.09      6.80 o
   3   3  19       12.23        6.17      2.31 o
   4   3  19      147.38      164.24      6.66 o
   5   3  19      324.40      343.38     11.11 o
  -5   4  19       49.44       51.19      7.06 o
  -4   4  19       30.74       31.40      4.20 o
  -3   4  19      283.87      297.00     11.17 o
  -2   4  19       31.72       32.22      3.85 o
  -1   4  19        1.45        1.47      2.58 o
   0   4  19      126.67      133.73      4.93 o
   1   4  19      171.03      171.33      5.53 o
   2   4  19      131.47      125.17      5.71 o
   3   4  19        7.13        5.98      2.44 o
   4   4  19        7.60        6.80      2.48 o
   5   4  19        1.83       -1.68      3.21 o
  -4   5  19       15.29       14.37      3.78 o
  -3   5  19      162.82      142.04     12.48 o
  -2   5  19        1.70       -1.17      3.77 o
  -1   5  19       27.63       29.33      5.06 o
   0   5  19      103.32      101.85      5.80 o
   1   5  19        0.67        5.47      2.79 o
   2   5  19       13.56       23.29      4.43 o
   3   5  19        5.04        0.52      2.59 o
   4   5  19       14.59       11.41      4.20 o
  -3   6  19       11.81        7.80      7.80 o
  -2   6  19        0.02       -4.25      5.74 o
  -1   6  19       28.78       36.64      8.14 o
   0   6  19        0.02       -2.98      3.15 o
   1   6  19       98.11       88.93     10.56 o
   2   6  19       39.35       38.98      5.36 o
  -6   0  20       85.03       87.25     11.14 o
  -4   0  20       24.19       30.24      4.83 o
  -2   0  20        0.17        0.26      2.92 o
   0   0  20        5.83        4.60      4.03 o
   2   0  20        9.94       10.46      3.21 o
   4   0  20        4.25        1.53      3.11 o
   6   0  20      357.88      394.62     13.79 o
  -6   1  20       22.56       16.89      3.41 o
  -5   1  20       17.74       21.85      3.31 o
  -4   1  20        3.57        4.29      2.62 o
  -3   1  20       46.87       46.05      4.23 o
  -2   1  20      150.17      151.91      5.26 o
  -1   1  20       20.87       20.45      3.11 o
   0   1  20       73.93       75.81      6.04 o
   1   1  20      209.63      227.83     34.24 o
   2   1  20        7.39        8.68      2.97 o
   3   1  20       47.09       47.51      3.54 o
   4   1  20       15.44       10.26      2.56 o
   5   1  20       25.35       23.49      4.63 o
   6   1  20       24.81       13.74      3.19 o
  -6   2  20       19.71       11.50      3.93 o
  -5   2  20       80.09       75.67      4.83 o
  -4   2  20        0.00       -2.49      2.70 o
  -3   2  20        7.88        5.94      3.00 o
  -2   2  20        3.15        3.38      2.87 o
  -1   2  20      433.41      435.67     11.46 o
   0   2  20      378.67      395.74     10.90 o
   1   2  20       31.37       37.86      4.76 o
   2   2  20       13.33       22.31      5.06 o
   3   2  20      109.77      111.62      4.69 o
   4   2  20      121.96      120.80      5.12 o
   5   2  20       25.67       21.78      3.24 o
  -5   3  20      195.82      193.81      7.73 o
  -4   3  20       29.98       34.79      4.62 o
  -3   3  20       22.18       19.81      3.54 o
  -2   3  20      149.77      136.76      6.13 o
  -1   3  20        8.07        4.61      2.76 o
   0   3  20       10.79        9.84      2.91 o
   1   3  20       25.15       26.23      3.26 o
   2   3  20       22.25       25.60      4.31 o
   3   3  20       14.98        7.34      2.46 o
   4   3  20       37.21       35.15      3.46 o
   5   3  20       10.20       16.89      4.21 o
  -5   4  20       17.00       15.96      4.05 o
  -4   4  20       12.83       11.04      3.67 o
  -3   4  20       30.04       28.69      8.03 o
  -2   4  20      108.58      114.59      5.89 o
  -1   4  20        1.70       -0.31      2.67 o
   0   4  20        7.30        1.81      3.46 o
   1   4  20        0.33        1.52      2.18 o
   2   4  20       16.66       23.16      4.18 o
   3   4  20       27.74       27.60      3.63 o
   4   4  20       74.11       69.65      4.51 o
  -4   5  20       10.42       10.09      4.72 o
  -3   5  20        3.27        7.69      7.01 o
  -2   5  20        2.42        1.51      4.06 o
  -1   5  20       85.01       87.74      7.19 o
   0   5  20       13.48       17.99      4.42 o
   1   5  20        5.57        7.05      3.37 o
   2   5  20      497.23      522.87     15.56 o
   3   5  20        2.56        1.95      5.20 o
  -1   6  20      112.71      129.47     12.94 o
   0   6  20       33.16       44.84      8.20 o
   1   6  20       36.79       32.84      5.08 o
  -5   0  21       43.56       36.67      5.51 o
  -3   0  21       23.72       19.28      6.37 o
  -1   0  21       21.37       39.56      6.79 o
   1   0  21       62.00       58.26      7.86 o
   3   0  21       53.64       72.31      6.01 o
   5   0  21       48.42       44.68      5.60 o
  -6   1  21       30.06       30.89      3.99 o
  -5   1  21        0.01       -0.04      2.81 o
  -4   1  21       13.70       14.55      3.65 o
  -3   1  21       41.78       37.19      4.17 o
  -2   1  21        4.82        6.42      2.37 o
  -1   1  21      127.08      146.62      6.88 o
   0   1  21      145.68      141.18      7.29 o
   1   1  21      481.24      461.97     13.86 o
   2   1  21        6.67        5.97      3.10 o
   3   1  21       36.32       35.23      3.28 o
   4   1  21        5.01        4.89      2.86 o
   5   1  21       46.81       37.47      3.78 o
  -5   2  21       53.49       42.20      4.15 o
  -4   2  21       24.65       19.55      3.84 o
  -3   2  21       60.01       49.88      5.35 o
  -2   2  21        2.36        2.86      2.82 o
  -1   2  21      321.67      343.68      9.41 o
   0   2  21       28.08       35.22      4.68 o
   1   2  21      103.55      106.70      7.29 o
   2   2  21       18.82       19.41      3.28 o
   3   2  21        8.69       10.00      2.90 o
   4   2  21       17.25       22.92      3.20 o
   5   2  21       58.21       58.73      6.28 o
  -5   3  21      186.51      207.36      8.23 o
  -4   3  21        1.70        5.13      2.92 o
  -3   3  21       36.44       48.44      5.84 o
  -2   3  21       72.97       69.83      5.11 o
  -1   3  21      443.84      472.11     11.61 o
   0   3  21       10.43        6.78      2.86 o
   1   3  21        0.63       -0.75      4.66 o
   2   3  21       91.46       95.00      5.64 o
   3   3  21       45.95       54.57      4.64 o
   4   3  21       18.03       18.47      3.07 o
  -4   4  21       19.59       19.80      4.11 o
  -3   4  21        0.01       -6.56      5.96 o
  -2   4  21       38.64       39.41      4.69 o
  -1   4  21       82.84       91.38      9.11 o
   0   4  21       43.95       46.95      6.27 o
   1   4  21      158.72      146.70      7.71 o
   2   4  21      142.33      141.61      7.60 o
   3   4  21       37.15       44.31      5.05 o
   4   4  21       49.87       58.67      4.95 o
  -3   5  21        8.18        8.21      4.65 o
  -2   5  21       16.76       14.73      4.80 o
  -1   5  21       75.05       78.13      7.13 o
   0   5  21       11.64       15.19      4.49 o
   1   5  21      352.37      398.66     23.12 o
   2   5  21        0.52        6.02      3.90 o
  -4   0  22        0.01       -7.32      4.88 o
  -2   0  22       11.83        7.84      8.42 o
   0   0  22       56.42       46.58      7.67 o
   2   0  22       13.81       13.48      5.30 o
   4   0  22       72.46       78.31      6.67 o
  -5   1  22        7.62        1.55      3.06 o
  -4   1  22       25.41       24.24      4.06 o
  -3   1  22       17.85       24.33      3.27 o
  -2   1  22       11.09       10.02      3.00 o
  -1   1  22       50.63       70.50      6.29 o
   0   1  22        0.99        7.09      4.18 o
   1   1  22       12.50       20.88      7.38 o
   2   1  22        7.39        5.40      3.55 o
   3   1  22       48.08       50.65      5.41 o
   4   1  22        4.48        3.71      2.54 o
   5   1  22       19.28       23.39      3.40 o
  -5   2  22        0.13       -3.83      3.24 o
  -4   2  22        1.50       -2.07      2.56 o
  -3   2  22       27.37       22.60      3.55 o
  -2   2  22        0.50        1.65      2.61 o
  -1   2  22      220.65      249.96      8.15 o
   0   2  22       48.89       48.35      5.47 o
   1   2  22       40.98       39.91      5.05 o
   2   2  22        9.88        3.63      3.43 o
   3   2  22       21.32       18.70      3.46 o
   4   2  22       11.11       11.33      2.96 o
  -4   3  22      191.93      175.64      8.36 o
  -3   3  22        0.26       -2.56      3.03 o
  -2   3  22       50.42       59.24      5.02 o
  -1   3  22        0.00        3.10      3.00 o
   0   3  22        8.69        0.66      7.45 o
   1   3  22      626.94      675.80     18.22 o
   2   3  22       16.76       24.81      4.68 o
   3   3  22       93.95      109.95      6.08 o
   4   3  22       18.01       26.20      4.01 o
  -3   4  22        9.45        5.94      4.52 o
  -2   4  22       74.10       68.94      6.92 o
  -1   4  22       49.46       58.19      4.92 o
   0   4  22        1.69       -1.22      2.74 o
   1   4  22       21.66       22.19      4.52 o
   2   4  22       50.09       51.46      4.59 o
   3   4  22        3.69        3.24      3.10 o
  -2   5  22        7.26        5.02      5.44 o
  -1   5  22       13.32       13.58      4.71 o
   0   5  22       19.53       22.54      4.96 o
   1   5  22        3.79        0.09      5.88 o
  -5   0  23        1.21       -4.83      4.16 o
  -3   0  23      142.07      167.99      8.53 o
  -1   0  23      116.95      120.36     11.42 o
   1   0  23        7.43       11.91      5.15 o
   3   0  23       81.42       95.72     10.23 o
  -5   1  23        0.75       -5.24      3.49 o
  -4   1  23        3.03       -0.01      6.11 o
  -3   1  23        9.13       10.58      3.25 o
  -2   1  23      184.41      203.42      9.33 o
  -1   1  23      109.17      111.05      7.88 o
   0   1  23       71.06       76.21      6.67 o
   1   1  23       18.03       13.47      4.87 o
   2   1  23        5.51        4.14      3.51 o
   3   1  23       52.23       52.99      8.00 o
   4   1  23       64.32       73.05      5.43 o
  -4   2  23       36.31       39.41      4.74 o
  -3   2  23      101.34      110.79      6.67 o
  -2   2  23        2.67        1.07      2.33 o
  -1   2  23        3.25        8.54      3.77 o
   0   2  23       54.58       51.09      5.75 o
   1   2  23       29.82       26.56      4.78 o
   2   2  23       16.36       12.63      8.27 o
   3   2  23       31.53       32.95      5.16 o
   4   2  23        7.36        7.14      3.18 o
  -4   3  23       14.61       14.84      4.85 o
  -3   3  23      326.66      370.33     10.87 o
  -2   3  23        8.26        5.97      4.16 o
  -1   3  23       20.91       11.65      4.04 o
   0   3  23       27.38       35.10     11.13 o
   1   3  23        3.49        6.37      5.30 o
   2   3  23       29.81       27.61      4.86 o
   3   3  23        8.94       10.18      3.31 o
  -3   4  23       99.69      108.02      8.64 o
  -2   4  23        4.27        2.29      4.10 o
  -1   4  23       52.41       58.86      6.18 o
   0   4  23       40.43       38.45      5.28 o
   1   4  23        1.31       -0.29      3.59 o
   2   4  23       11.10        2.93      3.91 o
  -4   0  24       10.56       12.04      5.47 o
  -2   0  24       10.33       10.02      5.34 o
   0   0  24      278.60      278.09     15.42 o
   2   0  24      145.43      142.88     11.30 o
   4   0  24       32.03       35.99      7.62 o
  -4   1  24       48.45       50.22      5.32 o
  -3   1  24        2.65        5.35      3.21 o
  -2   1  24       24.64       37.30      5.39 o
  -1   1  24        2.88        6.21      3.75 o
   0   1  24       19.40       17.56      4.31 o
   1   1  24      150.23      172.63      8.76 o
   2   1  24        3.84        9.40      3.86 o
   3   1  24       79.95       93.04     10.69 o
  -4   2  24        0.55        2.41      4.08 o
  -3   2  24      297.33      320.10     10.15 o
  -2   2  24       64.02       66.46      9.27 o
  -1   2  24      134.16      127.07      8.14 o
   0   2  24        8.39        9.83      6.49 o
   1   2  24      142.93      172.63      8.91 o
   2   2  24       51.59       56.81     12.14 o
   3   2  24       18.03       16.89      4.67 o
  -3   3  24       69.85       83.82      6.22 o
  -2   3  24       39.21       33.91      4.48 o
  -1   3  24       16.81       20.60      4.86 o
   0   3  24       13.40       10.26      4.22 o
   1   3  24        7.80        1.67      3.99 o
   2   3  24       55.06       68.87      6.74 o
  -1   4  24        5.64        0.45      3.87 o
   0   4  24        2.75       -4.95      3.30 o
  -3   0  25       10.83       16.90      6.59 o
  -1   0  25       92.62      118.57     11.87 o
   1   0  25      296.26      321.97     17.21 o
   3   0  25      129.12      147.96     11.92 o
  -3   1  25        0.93        3.40      3.62 o
  -2   1  25       17.49       23.71      6.08 o
  -1   1  25      116.01      128.04      8.81 o
   0   1  25        3.65        2.33      7.37 o
   1   1  25        5.33        6.78      4.04 o
   2   1  25       56.77       55.90      6.31 o
   3   1  25       11.25        8.50      3.71 o
  -3   2  25        0.38        0.51      4.16 o
  -2   2  25      138.81      148.49     11.86 o
  -1   2  25       46.09       42.54      6.74 o
   0   2  25      103.67      116.70      8.45 o
   1   2  25       66.49       65.64      6.68 o
   2   2  25       88.29      102.27      8.00 o
  -1   3  25        4.20        0.77      4.71 o
   0   3  25       24.64       32.79      5.41 o
   1   3  25       93.34      115.79     12.80 o
  -2   0  26      226.47      289.29     16.91 o
   0   0  26        9.83       10.02      5.86 o
   2   0  26       14.16       20.88      6.91 o
  -2   1  26      107.16      116.17      8.74 o
  -1   1  26        1.22       -0.05      3.68 o
   0   1  26       27.34       33.03      5.44 o
   1   1  26        5.23        4.37      6.35 o
  -1   2  26      221.82      105.08     11.32 o
   0   2  26       28.70       30.74      5.49 o
 
